# Supplementary material for: Common dietary emulsifiers promote metabolic disorders and intestinal microbiota dysbiosis in mice
Source: Commun Biol. 2024 Jun 20;7:749. doi: 10.1038/s42003-024-06224-3 (PMC11190199; doi:10.1038/s42003-024-06224-3)
Supplement: Supplementary file 4 — Supplementary Data 1 [file 42003_2024_6224_MOESM4_ESM.xlsx]

## Sheet: Fig_1b
Week	CON														LEC															SUC															CMC
	1	2	3	4	5	6	7	8	9	10	11	12	13	14	1	2	3	4	5	6	7	8	9	10	11	12	13	14	15	1	2	3	4	5	6	7	8	9	10	11	12	13	14	15	1	2	3	4	5
0	100	100	100	100	100	100	100	100	100	100	100	100	100	100	100	100	100	100	100	100	100	100	100	100	100	100	100	100	100	100	100	100	100	100	100	100	100	100	100	100	100	100	100	100	100	100	100	100	100
1	100.374	102.703	98.2993	100.34	100	102.128	106.299	100.769	100.669	101.325	105.682	104.225	102.573	100.968	106.429	101.124	98.6348	100.347	102.713	103.822	101.509	102.206	101.481	102.527	100	100.763	103.604	96.6667	102.113	102.439	102.93	104.132	100.345	104.317	103.509	105.986	103.042	103.3	103.704	102.143	107.067	102.546	102.521	103.344	104.651	102.93	102.5	102.182	106.36
2	102.622	105.068	102.381	102.381	101.471	100	109.843	102.308	104.013	100.993	110.606	107.394	107.353	104.839	110.714	104.494	101.365	102.778	108.915	104.459	103.396	106.618	106.667	104.693	100.66	101.527	104.955	98.3333	108.803	101.742	106.227	109.091	103.448	104.676	105.614	108.803	107.985	107.261	106.734	105.357	109.894	107.273	105.042	106.991	108.638	105.128	106.071	109.091	109.894
3	102.996	103.716	102.041	101.361	100.368	99.2908	110.63	103.077	102.341	101.656	108.712	104.93	104.412	106.452	115	106.742	102.048	100.694	106.977	103.503	104.151	108.088	105.556	105.415	101.32	100.382	103.604	99.3333	107.394	102.091	104.396	109.091	102.069	105.036	104.561	108.451	107.985	108.251	108.081	105	109.541	107.273	105.462	106.991	108.306	101.832	105.714	106.182	108.481
4	104.12	105.068	103.742	103.401	100.735	101.773	110.236	104.615	106.02	100.993	107.197	111.62	106.618	105.161	116.429	109.363	102.048	100.694	106.589	101.274	104.528	106.618	108.148	106.859	105.281	103.053	107.207	98.3333	105.634	103.833	106.227	110.331	104.483	104.317	105.263	109.155	107.985	110.891	110.774	106.071	111.307	109.091	107.143	103.951	107.309	104.396	105.357	108.364	108.481
5	100.374	105.405	103.061	102.381	99.6324	101.418	109.843	102.308	104.682	103.311	107.954	109.155	106.25	105.806	117.857	108.614	103.413	103.472	105.814	103.503	104.151	107.353	105.556	107.942	102.97	100.382	103.153	100.333	109.507	104.878	105.861	109.504	104.483	105.396	104.561	108.451	104.943	106.601	108.418	105.357	109.187	105.454	105.882	103.951	107.641	104.396	104.643	106.909	107.421
6	100.749	106.081	101.361	102.721	99.6324	102.482	107.874	102.692	103.679	102.98	109.091	108.803	104.779	105.161	119.286	111.611	105.461	103.472	106.202	103.185	103.019	108.823	108.148	109.025	102.97	102.29	106.306	100.333	109.155	103.833	103.297	106.612	103.448	105.036	104.561	111.268	105.703	110.561	109.091	105.714	107.774	106.909	104.622	105.775	108.638	106.227	106.786	107.273	106.007
7	104.12	108.108	104.082	103.401	99.2647	102.837	107.874	105	103.679	104.967	109.849	110.563	105.515	107.742	121.429	111.985	106.143	105.556	106.977	104.777	105.283	109.559	108.148	110.108	103.96	105.725	106.306	100.667	113.028	105.227	105.495	109.504	105.517	108.273	107.719	114.085	106.084	113.201	112.795	107.143	110.954	107.636	106.723	107.903	108.97	107.692	108.929	110.909	106.36
8	103.371	108.784	103.061	103.742	100.735	104.965	109.449	104.231	105.351	106.954	110.606	114.085	107.721	111.29	123.571	112.734	105.802	103.125	108.139	105.096	105.66	111.029	108.889	112.996	105.281	106.107	104.955	101.667	114.437	104.878	107.326	109.917	104.483	108.273	109.825	115.141	107.985	113.861	112.795	108.571	112.368	109.454	108.403	107.903	110.299	108.791	111.786	112	108.834
9	108.614	107.095	109.184	110.884	100.368	100	112.992	108.077	107.358	107.285	112.121	117.958	109.927	108.064	123.214	118.352	108.874	106.944	113.178	113.376	113.207	114.338	114.815	114.079	110.891	112.977	113.513	103.333	111.62	108.362	107.326	110.331	107.586	111.871	112.632	116.197	111.407	114.852	112.121	112.857	112.368	109.454	113.865	110.638	111.296	113.919	112.5	118.182	111.661
10	106.742	108.784	108.503	106.803	104.044	106.738	113.779	105.385	110.368	107.947	112.879	115.845	116.177	108.387	123.929	116.854	107.508	107.639	110.078	110.191	109.057	113.603	110.741	112.635	105.611	105.344	107.207	105	117.254	106.272	108.791	112.81	107.931	110.072	108.421	113.732	110.646	114.191	111.111	111.786	115.548	111.273	110.924	110.638	112.957	111.722	113.571	115.273	112.368
11	108.24	110.135	109.864	106.463	104.779	109.929	114.567	107.308	112.04	110.596	116.288	114.789	116.177	114.839	125	117.228	106.485	110.764	112.016	107.962	109.434	115.441	114.074	114.801	103.3	108.015	113.063	108	117.958	107.317	108.791	113.636	106.552	111.511	108.772	115.141	114.449	119.142	117.172	112.857	116.961	113.454	112.605	112.462	114.286	114.652	114.286	117.454	117.668
12	111.985	114.189	109.524	108.503	107.353	111.347	118.504	108.462	113.378	109.603	119.318	116.901	118.382	118.064	128.571	122.846	109.898	113.889	113.178	109.873	108.679	116.544	115.926	116.246	104.621	107.634	114.414	106	116.901	110.453	110.623	117.355	109.655	113.309	110.877	116.901	117.871	123.762	117.845	114.286	116.961	114.909	110.504	114.894	116.279	120.147	117.143	117.091	118.375
13	112.734	114.527	111.565	112.585	104.044	107.092	114.567	109.615	113.378	112.914	117.803	115.845	114.338	110.645	126.786	122.472	111.604	110.764	114.729	112.102	113.585	116.912	117.407	114.801	110.561	112.214	116.216	112.333	120.775	100.348	101.465	108.678	100	105.396	104.21	109.859	113.688	120.132	115.488	115	115.194	116	114.286	113.374	114.286	118.315	116.786	118.909	116.608
14	112.36	111.487	110.204	105.102	105.882	111.702	117.323	110	113.378	109.934	115.909	121.479	117.279	115.806	128.929	122.472	111.604	110.417	111.628	114.65	110.566	115.809	112.593	115.523	107.921	108.397	115.315	105.667	116.901	110.105	111.355	115.703	109.655	110.432	112.632	120.07	117.49	121.782	115.151	113.571	118.728	114.909	112.185	114.894	113.954	123.077	116.429	116.364	115.194
15	114.981	114.865	113.265	107.483	106.985	115.603	122.441	110.769	114.716	112.583	119.318	121.479	119.485	119.677	123.929	119.85	108.532	106.944	109.302	111.147	110.189	114.706	110	114.079	102.97	106.87	112.613	106	114.085	111.15	114.286	115.703	110.69	113.669	112.983	121.127	115.209	121.452	118.855	113.571	116.254	113.454	112.185	114.286	116.279	121.978	119.286	117.818	114.841
16	114.981	113.513	111.905	108.503	107.353	116.312	122.441	112.308	115.05	112.914	120.833	122.535	120.588	119.677	130.357	123.221	114.335	112.5	115.116	112.42	110.189	117.647	118.889	119.495	110.561	111.45	116.216	108.667	120.422	113.589	115.018	119.421	114.138	112.59	113.684	119.014	119.011	126.073	119.865	114.643	116.608	115.636	113.865	118.845	114.95	124.176	122.5	118.909	117.314
17	108.614	106.757	103.061	103.401	106.985	110.284	117.717	111.154	112.375	111.921	115.53	119.014	117.647	117.419	126.429	120.225	110.921	107.639	113.178	112.102	108.679	116.176	116.667	119.495	112.541	109.16	116.667	105.667	118.31	115.331	111.722	115.702	111.034	112.59	111.579	116.901	116.35	124.422	118.519	115.714	116.961	116.727	111.765	114.894	115.615	121.612	118.929	117.818	114.488
[truncated: 10 more columns]

## Sheet: Fig_1c
CON	LEC	SUC	CMC
108.614	126.429	115.331	115.615
106.757	120.225	111.722	121.612
103.061	110.921	115.702	118.929
103.401	107.639	111.034	117.818
106.985	113.178	112.59	114.488
110.284	112.102	111.579	111.224
117.717	108.679	116.901	119.92
111.154	116.176	116.35	112.371
112.375	116.667	124.422	116.412
111.921	119.495	118.519	117.785
115.53	112.541	115.714	109.506
119.014	109.16	116.961	120.664
117.647	116.667	116.727	123.256
117.419	105.667	111.765	120.13
	118.31	114.894	109.03

## Sheet: Fig_1d
Time (week)	CON														LEC															SUC															CMC
	1	2	3	4	5	6	7	8	9	10	11	12	13	14	1	2	3	4	5	6	7	8	9	10	11	12	13	14	15	1	2	3	4	5	6	7	8	9	10	11	12	13	14	15	1	2	3	4	5
0	9.98783	7.93919	8.42105	8.45198	5.69652	9.83393	10.4891	11.3359	7.9402	8.97603	11.1679	9.13242	8.61818	11.5043	11.3946	10.1111	7.93651	7.95322	8.46847	9.58463	8.22878	10.7273	12.5271	10.8005	9.98955	8.36478	8.27485	9.23246	8.08889	10.2644	10.3249	9.54116	9.63743	7.93478	6.70188	10.9784	8.57692	9.73597	8.67117	7.02509	7.92982	9.47619	8.55601	9.60725	6.97987	8.58182	8.82143	9.22342	10.6689
4	10.19	8.96	9.78	9.3	7.87	9.25	10.86	12.01	9.7	9.54	10.4	11.35	9.34	13.63	14.39	12.27	8.9	7.7	10.17	8.49	8.97	11.7	13.55	12.83	10	10.83	10.59	11.69	10.19	8.87	9.59	8.83	9.6	10.22	9.48	11.44	11.46	13.53	11.68	9.56	9.1	10.54	9.14	10.57	11.94	11.2	10.92	9.09	10.97
8	11.71	8.13	8.62	12.07	7.84	8.55	10.62	13.63	12.47	12.22	13.15	10.39	8.18	12.12	16.47	14.31	9.69	7.49	11.04	9.2	8.81	10.43	14.54	13.79	8.07	11.61	12.51	10.78	8.36	11.15	10.08	9.99	11.03	9.31	9	11.72	10.77	11.54	9.56	9.1	7.11	8.62	9.13	11.23	10	11.07	10.77	8.45	11.5
12	12.237	10.4621	8.00813	10.3827	10.0471	12.3289	13.0699	12.7485	11.8191	11.5542	13.0547	12.2492	10.6002	15.7046	15.8779	14.4241	11.2946	10.1881	11.9482	10.6439	11.196	11.8134	15.1525	14.0985	9.8607	11.8934	11.0336	12.542	10.3013	11.4236	9.44645	8.99873	11.1724	10.8646	9.98878	13.5897	13.4002	15.7601	12.0797	11.2836	8.04703	9.1954	10.2574	11.6801	10.7267	12.5181	13.9653	7.12538	14.0404
[truncated: 10 more columns]

## Sheet: Fig_1e
Time (week)	CON														LEC															SUC															CMC
	1	2	3	4	5	6	7	8	9	10	11	12	13	14	1	2	3	4	5	6	7	8	9	10	11	12	13	14	15	1	2	3	4	5	6	7	8	9	10	11	12	13	14	15	1	2	3	4	5
0	74.7932	76.2275	75.1345	75.4576	77.4627	75.255	74.6075	73.5369	75.8693	74.8584	73.4793	74.4521	75.3576	72.7597	72.585	74.0741	75.1927	76	76.1905	73.7591	76.1747	73.4545	72.2383	73.0466	75.465	76.4528	75.8626	74.5943	75.0222	73.5862	74.1276	75.4926	74.7836	76.8841	77.1596	73.0148	75.5128	74.8625	75.2477	77.2879	76.0936	74.7262	75.1552	74.6022	77.0917	75.1879	74.75	75.9498	73.4127
4	73.5012	74.791	73.6175	73.8377	76.0949	73.9837	72.6786	71.6422	73.1441	73.7486	72.4853	72.3344	74.4828	69.2536	69.0491	71.3813	73.9353	75.2759	73.3091	74.8742	74.5006	71.7816	70.4224	71.1261	74.5246	72.7901	72.8571	72.6893	73.9	74.821	74.1839	75.7803	73.3553	74.0345	74.2444	72.3548	72.007	70.5357	71.6109	74.3434	74.1905	72.1111	74.6013	72.3002	71.9195	72.9708	71.6497	74.6868	73.2682
8	72.4713	75.1209	74.7975	70.9202	76.2515	75.2601	73.5075	70.8897	72.1288	71.9753	71.0698	73.5423	75.4181	71.6119	66.9372	69.6202	73.4692	75.7251	78.8699	74.7378	75.0889	73.8157	69.3226	69.8418	76.4484	73.5023	72.0503	74.0645	76.0252	72.8832	73.686	74.4819	72.468	74.7803	73.7695	72.3434	73.0034	71.887	73.8739	74.2194	75.5451	74.8948	74.588	71.7674	72.8358	73.0547	72.5503	75.9795	72.5422
12	71.5393	72.9302	75.7012	72.3968	74.4641	70.872	70.6186	70.3275	71.4553	71.9746	69.6249	70.618	73.269	67.3178	67.5493	68.7972	71.998	73.3124	71.2725	73.1534	73.0011	71.6981	68.1598	68.9413	74.9154	71.9614	72.0672	71.5529	73.5568	71.8866	73.923	74.3726	71.5058	72.6166	73.0528	70.2457	69.8997	67.7564	69.6987	72.236	74.2945	73.5423	72.6961	71.0903	71.8605	70.289	67.737	75.6167	69.3131
[truncated: 10 more columns]

## Sheet: Fig_1f
CON	LEC	SUC	CMC
128	100	89	84
95	105	113	82
92	146	55	72
116	129	112	41
115	87	95	85
111	136	132	37
121	127	122	79
110	119	123	81
124	114	122	97
70	144	110	84
103	44	85	75
85	97	70	80
93	137	116	57
76	133	131	70
	114	47	59

## Sheet: Fig_1g
CON	LEC	SUC	CMC
115	103	94	90
95	83	127	86
52	109	54	97
78	72	108	61
132	75	128	91
121	138	147	30
127	127	106	80
132	89	101	83
187	115	137	87
91	136	151	104
126	77	101	76
139	93	95	91
143	127	118	51
101	102	118	78
	72	89	56

## Sheet: Fig_1h
Time (min)	CON														LEC															SUC															CMC
	1	2	3	4	5	6	7	8	9	10	11	12	13	14	1	2	3	4	5	6	7	8	9	10	11	12	13	14	15	1	2	3	4	5	6	7	8	9	10	11	12	13	14	15	1	2	3	4	5
0	212	194	146	168	218	229	204	170	241	187	191	161	207	158	204	181	150	187	173	176	142	193	168	143	116	190	173	186	169	155	173	144	158	135	147	161	167	182	198	155	161	146	126	194	133	164	174	143	176
15	320	299	332	310	322	338	443	412	322	268	379	295	406	225	324	298	291	304	289	291	299	270	375	347	219	357	406	392	249	287	347	284	374	308	319	333	363	409	401	407	433	331	448	340	313	279	360	222	239
30	173	277	233	164	292	315	206	313	252	341	230	247	318	246	259	178	215	254	205	221	253	227	284	260	143	278	398	315	238	182	237	187	209	281	229	224	229	181	219	185	237	229	379	182	166	181	251	159	184
60	202	216	185	163	179	223	224	198	231	159	242	198	223	167	185	159	174	199	161	168	207	212	182	178	98	162	325	208	158	180	176	203	157	192	186	197	168	193	170	201	195	161	208	184	196	159	187	101	150
90	192	175	165	146	169	166	193	197	207	153	217	211	189	201	184	213	160	151	165	136	168	171	187	204	88	164	227	154	173	184	171	143	163	195	175	182	187	173	169	159	150	150	156	160	189	134	163	103	143
120	179	167	145	182	165	195	182	188	181	139	190	180	179	181	170	164	175	169	166	139	184	185	153	160	114	137	269	151	204	176	131	166	208	186	159	174	161	185	150	160	149	184	175	175	141	140	162	99	146
[truncated: 10 more columns]

## Sheet: Fig_1i
CON	LEC	SUC	CMC
24788	25838	23123	23093
26408	23453	24210	20378
23993	22973	22418	25283
21600	24713	24218	15585
25950	22515	26355	20025
28470	21863	24255	18788
28050	25253	25223	20940
29168	24870	24915	25455
28163	26640	25328	24750
24540	25988	24848	31005
28913	14663	24630	20453
26160	24870	25620	25313
29843	36938	23303	24630
23850	27488	29738	26655
	23348	23595	25485

## Sheet: Fig_1j
CON	LEC	SUC	CMC
241	246	201	290
189	247	235	291
157	198	221	225
197	239	261	182
203	167	282	295
228	243	239	270
216	262	302	271
273	297	309	271
255	224	298	299
229	270	293	275
286	208	346	297
208	255	259	249
227	212	266	287
222	319	264	302
	280	354	239

## Sheet: Fig_1k
CON	LEC	SUC	CMC
1.12282	4.0406	3.51879	4.87742
1.65302	3.47685	2.67987	7.44903
0.99698	1.56409	2.88289	5.39374
1.41309	2.24866	3.50705	9.27448
1.7604	1.97349	3.90134	2.51566
1.41309	2.09094	2.00873	5.78015
1.50705	3.33758	4.02383	2.68055
2.37114	2.34933	2.32248	3.495
1.73524	2.11275	5.99362	5.04064
1.25705	4.36946	5.50034	2.3974
3.03725	1.95671	5.58423	3.90973
1.75705	5.57584	3.00705	2.18921
1.16477	3.32248	2.64295	7.77548
2.92483	2.79732	2.6439	7.91706
	2.54899	9.89074	4.72418

[truncated: 28 more sheets: Fig_1l, Fig_1n, Fig_1o, Fig_2a, Fig_2b, Fig_2c, Fig_2f, Fig_2g, Fig_2i, Fig_2j, Fig_3b, Fig_3c, Fig_3d, Fig_3e, Fig_3f, Fig_3g, Fig_3h, Fig_3i, Fig_3j, Fig_3k …]
