# Supplementary material for: Common dietary emulsifiers promote metabolic disorders and intestinal microbiota dysbiosis in mice
Source: Commun Biol. 2024 Jun 20;7:749. doi: 10.1038/s42003-024-06224-3 (PMC11190199; doi:10.1038/s42003-024-06224-3)
Supplement: Supplementary file 5 — Supplementary Data 2 [file 42003_2024_6224_MOESM5_ESM.xlsx]

## Sheet: ASV_table
ASV	CON1_1	CON1_2	CON1_3	CON1_4	CON3_1	CON3_3	CON3_4	LEC2_1	LEC2_2	LEC2_3	LEC2_4	LEC3_3	LEC3_4	SUC1_1	SUC1_2	SUC1_3	SUC1_4	SUC4_1	SUC4_2	SUC4_4	CMC2_1	CMC2_2	CMC2_3	CMC2_4	CMC3_1	CMC3_2	CMC3_3	CMC3_4	CON3_1_1	CON3_1_2	CON3_1_3	CON3_1_4	CON3_3_1	CON3_3_4	MDG3_2_1	MDG3_2_2	MDG3_2_3	MDG3_3_1	MDG3_3_2	MDG3_3_3	MDG3_3_4
e78e3c03dd71e6ffe6e9c54adc0741cf	1983	1704	1770	1867	763	1717	1000	0	0	0	0	0	10	0	0	0	0	348	292	523	4377	4025	2646	6312	26	0	0	3	0	0	0	0	0	0	6593	6858	5713	7309	3974	6335	4746
75e503afcbc6228930b3e370bcbee62b	271	316	248	206	120	461	156	433	701	180	316	13	53	50	78	31	96	10	13	32	2	15	0	8	10	18	3	38	575	753	1095	832	2086	2978	1280	1697	918	1719	1735	1611	1652
6023e78affb5776680b5fc5952214273	4926	3307	3367	4038	4214	6466	5749	6831	6398	5606	5782	3677	3614	5190	9739	6365	12214	6191	5706	8161	2005	1853	1322	2174	518	624	696	1365	24	111	36	27	4	0	27	30	8	0	0	0	7
872dacb7e61977251d5dabf24b6f7839	1161	1052	740	987	177	1072	800	1731	3273	1586	743	10	2524	4994	12827	10072	17317	9324	7627	11137	66	9497	345	424	2534	1290	607	1751	360	1639	723	274	543	313	12	0	2	34	49	59	183
2112c093e576b843070729398bcef810	30	19	66	28	16	14	52	72	12	113	45	37	50	27	93	132	120	75	55	59	90	87	86	51	33	51	57	95	53	37	210	172	88	74	264	129	197	230	40	71	54
4489beddddedcecc7d24d99a19ddb871	3154	3106	4186	3040	4716	4399	5116	2515	2049	2648	2547	3856	1801	2589	4042	7041	5452	3231	4003	4166	3802	3454	5224	5298	1720	3254	1908	3231	1402	3628	710	300	10	46	0	0	0	0	3	0	9
c85c9bbb2e08ea32b30983c8cba3cd4f	3438	3388	2924	3763	706	2592	3137	2431	2831	3466	2305	2659	1690	2260	2670	6776	4241	4621	3772	5114	5099	4894	4701	2927	2700	3868	4462	1874	0	0	0	3	0	0	0	0	0	0	0	0	0
c4cb1621c79981292012235c81aff7b0	954	728	1210	816	793	2043	1629	3361	2778	4090	2278	2437	2194	2033	2224	2738	2984	1346	1029	1318	949	985	1073	741	499	1435	1103	1077	1549	1600	3260	2054	1186	1190	880	685	1046	983	291	588	938
421f13ff27374edcdbdcf66f15200b3b	703	368	560	527	1532	1277	2245	1134	1273	1492	1264	941	672	1606	2249	2369	2332	2057	2108	2741	1515	1247	1456	2030	1448	1185	968	1680	1893	7193	5046	2643	1256	858	139	74	121	81	92	145	191
ad76cee15fb25457b3dd4e1b49175696	1312	1900	1823	2034	2501	3104	3121	3338	2008	2232	4468	1360	1193	915	3335	3670	3527	2105	3229	3431	2575	1816	2865	2711	1086	1863	2010	3010	66	146	341	177	48	60	159	86	45	75	42	78	53
962cab7caa813fcd3cb5ffce052946c2	1644	1822	2105	1942	767	1181	1122	3971	2311	4726	2003	2483	2134	618	1171	2520	1177	1940	930	2780	2289	968	2757	1311	2085	4371	3708	1601	297	465	827	1199	215	245	529	486	436	278	94	169	193
938f1d14840761da40a330be8c506192	0	0	0	0	0	0	0	0	0	0	0	0	0	0	7	0	0	0	0	0	0	0	0	19	0	0	0	0	0	0	104	20	25	442	537	292	751	262	272	166	313
e97adfa1f7876a88510ecf8b91777101	1066	783	915	973	871	3291	2556	808	1019	798	758	1388	694	708	1703	1774	1734	1414	1966	2056	3446	3538	2485	3411	1329	1155	1362	2153	326	160	871	1006	346	385	287	536	242	1218	153	234	77
96e2ce6e0786f39fb4bd30eb683ad25a	927	796	777	879	1151	2915	1212	1495	1891	1082	2773	1125	858	2965	4722	4425	4981	2253	2990	2628	3684	2936	2721	2987	1386	2053	2227	3520	0	0	0	0	0	0	0	4	0	0	0	0	0
49389541f3a032af857a5e698374caf2	140	338	709	335	599	1500	585	1629	363	731	413	1048	123	378	170	923	735	121	1372	386	1765	479	2681	1885	556	1553	1088	1109	420	447	1338	2914	572	852	223	276	108	236	114	96	108
b8845d0a2ac6a4b08f30924675d68615	264	172	431	281	42	121	123	854	437	762	337	660	896	674	579	610	424	722	359	669	749	547	548	884	231	370	180	400	576	922	1945	2623	707	1176	1662	952	2052	2650	1167	1464	1374
2b8ecf7270306686f7cf7d6fdb8db843	84	73	125	72	358	620	463	1107	1132	2797	853	413	692	2043	2244	2799	2680	1324	2068	1622	615	707	738	666	696	1324	615	762	342	100	2120	2411	982	438	513	93	144	704	186	274	233
deaddd7460d21f621eff19fc51ee2a73	210	206	251	261	207	316	332	241	139	319	319	171	207	293	375	653	545	461	398	449	405	482	508	505	260	347	357	532	555	484	1452	1350	970	883	2371	1570	1163	876	299	596	685
caf230c24305aad448e7e13b7cf85de0	20	12	38	0	50	211	0	0	0	0	0	368	365	21	69	90	249	64	65	20	652	375	436	647	171	13	273	205	1040	59	180	1754	133	97	6227	7520	3587	1139	2834	2702	2503
ea5f0cf801d5f25189c80f0e7103b7a8	607	781	876	691	765	2274	1273	1822	1682	1274	1079	1788	852	1662	3122	2650	4681	1700	1746	908	1799	1790	1282	1479	918	1955	1027	2865	0	0	0	0	0	0	0	3	0	0	0	0	0
195711e0ae3f63a3cf03de499223315b	261	104	285	178	99	191	99	73	71	108	68	221	102	821	964	894	1170	504	453	596	478	214	178	130	179	444	274	385	600	995	815	1774	800	810	859	966	1463	3231	815	1612	1247
4e90ccf855ccbb503c82ca20f874fe34	366	341	247	401	328	451	277	2660	1815	2048	1749	850	1394	346	756	704	1509	1467	811	732	1259	1657	1504	1488	646	1770	737	1910	317	536	778	736	452	550	127	119	163	429	67	125	96
a8705b46da0a98833d08b627232fd1f7	588	433	665	431	215	401	892	1384	507	1010	986	942	941	350	585	1321	788	636	1108	541	3475	3513	4720	3326	1859	2570	3125	2161	0	0	0	0	0	0	0	0	0	0	0	0	0
ff8a6935b710e49479c96bef78a10867	316	165	670	204	345	315	365	831	265	529	642	174	312	294	387	699	519	428	578	542	531	273	512	491	346	582	460	1249	1106	628	4550	4182	45	74	0	0	0	628	89	233	200
f0443e7fdd8b1fee761bb9d63a4e0956	603	473	818	745	1458	2969	2925	990	759	921	900	1809	726	886	1401	2050	1765	1823	1665	1688	1500	1233	1406	1303	963	1292	1223	1600	0	0	0	0	0	0	0	0	0	0	0	0	0
4d2828b7e8afc0325144cb7f7aa32f2d	162	263	206	126	463	412	169	1084	242	347	424	334	66	170	1712	307	307	87	104	190	205	103	387	265	376	218	201	246	859	1640	3157	2118	640	1109	1259	496	782	674	950	796	2318
b5f03cad537e638b6492713fb04fd315	1674	1131	1624	1494	2138	851	4230	1414	350	817	1030	0	0	0	0	0	0	3727	2508	1352	1140	898	2247	2287	1186	445	1855	782	0	2	0	0	0	0	0	2	0	0	0	0	0
5ad063256a047228fcc9ac319eb779c4	0	0	0	0	0	0	0	0	0	0	0	0	0	0	0	0	0	0	0	0	0	0	0	0	0	0	0	0	41	0	225	181	1302	1174	1991	1743	821	1369	234	491	288
c138559c80d4118eb036285271b75c7e	0	0	0	0	0	278	77	310	191	41	356	0	97	156	139	202	198	364	478	753	1726	689	1207	1330	2923	631	529	1488	22	12	305	0	47	21	292	287	876	1201	842	1368	157
7823afb4ccc8025999b1c37288794677	15	0	48	39	55	56	45	110	96	59	36	54	50	30	86	64	105	40	36	34	17	35	12	59	39	23	16	55	48	143	150	349	198	425	63	318	299	224	416	373	408
35a7413238c4878173f5973709229842	0	0	0	0	0	0	0	0	0	0	0	0	0	0	0	0	0	13	0	0	0	0	0	0	0	0	0	0	0	0	0	0	0	0	63	28	73	61	17	60	30
cb1516aa15452691e15fb7e8aafac687	958	612	1188	232	370	474	2415	223	1497	102	511	276	573	1299	2748	5623	962	745	930	959	1048	354	46	129	742	52	1006	536	28	266	136	57	0	21	0	0	0	0	13	0	0
ba112521872752c7ef2e9de184b4e525	115	123	141	119	108	163	255	229	109	112	167	79	71	182	248	306	294	105	187	141	161	170	207	170	123	99	180	164	19	52	85	34	10	22	35	21	22	22	5	14	8
1826d823fe370713593d4c2657af7184	676	548	856	670	537	935	473	2235	1331	1739	1634	721	922	178	248	289	514	911	841	598	777	1243	895	1008	201	763	359	1043	111	707	101	451	39	37	0	0	0	0	0	0	0
3380ea1c1be6ec00e97938e939c427ad	18	10	14	19	19	32	32	44	29	52	45	16	0	27	41	38	42	37	24	64	61	40	31	50	22	32	33	65	24	32	66	48	33	44	91	73	39	39	19	25	27
971739908135dfbdc3d2f3ca862e16bf	633	506	1912	311	1735	2933	1670	733	641	399	382	2260	401	1021	393	2060	847	251	1224	839	789	150	1065	354	17	380	84	411	0	0	0	0	0	0	8	7	0	0	0	3	0
cb858e7bf2f7aa63b206fbeea121d842	15	0	11	6	150	452	122	221	1002	256	210	419	1679	152	304	153	413	107	79	324	217	236	110	134	163	112	63	339	159	279	221	148	348	279	170	266	210	2602	2853	2162	2953
89df86ac5054eeeea5ff577008d5d83c	31	15	76	15	86	269	144	245	145	117	195	92	73	65	89	80	113	118	319	122	164	158	232	305	75	101	198	393	236	643	369	598	366	490	810	525	500	295	134	169	156
abf9519ccbf48356a3e2c359b865d3e0	192	390	199	263	17	228	16	32	313	5	22	67	12	58	492	699	60	276	319	256	801	872	476	546	45	103	183	364	396	701	1943	1990	479	176	22	17	84	165	59	6	11
162d268f950946f755a534edf2c85f21	316	116	429	169	216	318	500	1057	311	462	498	654	830	205	428	608	788	913	597	340	916	1044	842	852	525	920	751	1518	39	131	67	87	48	50	81	62	79	238	56	72	65
4791e99f14ac19335eac082a9aa19e1e	236	159	128	222	323	279	532	127	200	417	278	67	95	234	463	596	566	294	325	449	613	552	390	587	253	296	282	269	87	56	464	322	146	72	353	227	315	387	179	285	206
235f8606e795c14e1a5bfba1a238a8c1	255	210	324	376	582	1830	1198	512	527	213	373	0	507	352	882	662	1004	1301	1131	633	931	1767	814	1015	449	674	754	1199	0	0	0	0	0	0	0	0	0	0	0	0	0
85e36302e4f7403f15bfb5ba9514ce1a	118	113	100	32	62	113	78	276	242	96	78	108	33	77	133	112	141	42	236	105	286	27	52	133	144	22	214	306	792	758	414	297	169	410	1946	503	1525	842	1077	904	1136
534a8aafa926d73fcc007ade7785ff90	25	25	43	24	159	209	193	393	438	1077	387	155	251	801	774	1077	961	424	819	575	321	393	406	366	289	504	224	273	138	35	845	858	381	180	196	44	47	313	56	127	94
9bdd9f9300cf831ed82906a2bf203899	0	0	0	0	0	0	0	0	0	0	0	0	0	0	0	0	0	0	0	0	0	0	0	0	0	0	0	0	0	0	0	0	0	0	0	0	0	0	0	0	0
bc74ce4b7a94132ab918ae45cfadcb14	0	0	0	19	0	0	49	0	0	0	0	0	0	0	0	17	0	0	0	0	0	0	0	18	0	0	0	0	29	39	41	55	19	40	93	25	164	31	93	73	22
3f227da71c0dede4e1034439c9b28f50	10	8	4	8	11	18	8	8	41	12	10	70	57	4	8	20	39	31	174	43	21	0	24	46	12	0	10	72	56	123	68	52	232	223	50	102	189	140	208	105	146
20b1ba27bde9063621050c419a3d250e	0	0	0	0	31	43	31	0	0	0	0	0	0	20	60	18	44	6	2	36	0	0	0	0	0	0	0	0	277	689	674	610	1957	954	387	536	295	490	423	354	392
23c1c48973519eab239755ba70bbdaf0	0	0	0	0	0	0	0	0	0	0	0	0	0	0	0	49	0	0	0	0	0	0	0	0	0	0	0	0	23	96	195	84	519	193	114	370	145	159	216	143	125
d821adce3c0ea96fb2456bacab6149b4	72	33	111	54	0	63	0	24	21	39	0	64	28	274	333	326	344	157	122	191	166	69	54	49	43	116	57	81	178	330	245	549	629	635	195	238	470	1062	276	525	376
750ea904c4e8d12282035265959d2880	0	0	0	0	0	0	0	0	12	0	0	0	0	0	0	0	0	0	0	0	0	0	0	0	0	0	0	0	0	0	0	9	0	24	46	23	23	26	25	25	16
efb49ef3a1a26f7b3aebd1ca27d57b67	612	433	873	703	0	0	0	937	674	830	836	78	143	802	1282	2005	1646	666	607	622	64	44	70	77	0	0	0	0	0	0	0	0	0	0	0	0	0	0	0	0	0
e654f6ea398a95f857867b759d65992d	0	0	0	0	15	0	24	11	0	0	0	10	0	0	0	0	0	0	0	0	0	0	0	0	0	13	0	8	69	12	25	43	14	15	24	8	12	51	0	17	0
45def6ee14f2dd4796b04f2b94797ad8	105	117	170	100	179	246	132	122	41	97	153	109	76	203	299	374	350	218	289	208	413	361	785	592	268	767	566	643	25	30	171	154	88	50	306	165	79	33	96	76	65
d0ed487183227115bca3d333e4ce9af1	0	0	0	0	11	933	271	0	686	0	257	0	0	421	485	1111	188	680	754	301	143	386	2894	0	0	90	43	158	22	0	39	69	0	0	65	32	51	0	0	0	0
f78a943b2d457a900e7a3634849d9285	0	2	5	4	7	10	0	2	3	3	2	4	6	0	3	2	13	0	0	4	19	0	11	6	0	30	54	3	0	0	3	34	9	6	9	21	4	10	4	5	0
2d93276cc4ba9c6dab8833dda7b5b227	0	0	0	0	0	0	0	0	0	0	0	0	0	0	0	0	0	0	0	0	97	52	94	83	0	0	0	0	0	0	44	35	363	339	592	478	243	381	63	149	75
07f30e999a80809509ef1b401d197c71	133	119	67	133	124	31	173	139	72	71	161	49	101	0	0	0	0	0	0	0	99	94	198	193	150	209	201	200	38	44	95	83	3	0	5	0	6	0	0	0	2
560487a7ab96c1146b1aebf829dd7f4d	5	0	8	0	4	0	6	219	0	19	0	0	0	0	0	0	0	0	0	0	0	0	0	0	7	13	42	8	63	6	49	478	85	195	62	37	110	254	44	121	109
7e33e677b8e4b0d942db700783d119cd	0	0	0	0	0	0	0	0	0	0	0	0	0	0	0	0	0	0	0	0	0	0	0	0	0	0	0	0	15	141	30	60	683	1322	661	162	381	132	135	454	91
ee4b9345835a3971d5dcf7b0bc45c66e	158	90	100	71	288	650	594	22	47	12	37	1321	1341	333	671	560	652	460	224	404	119	40	96	96	31	36	46	72	8	22	21	20	3	0	0	0	37	22	0	0	14
a65395db9357fdb0e79a4327467f3fb1	75	76	148	133	104	257	112	706	226	958	387	336	285	142	419	670	429	157	251	104	227	142	177	248	129	273	190	540	7	14	36	49	22	26	27	32	5	12	5	0	6
3a90110c87ef7099711b060db95a305f	39	13	10	0	0	0	174	0	0	12	0	10	0	0	27	0	0	10	0	0	25	0	0	0	0	0	0	0	0	33	43	29	0	0	108	72	0	50	0	30	0
ec4d778c580f51d2025471f783314901	9	0	0	0	10	0	14	0	6	0	0	7	0	0	0	9	0	0	0	0	6	5	0	5	0	0	7	0	10	0	0	8	0	6	5	27	14	14	0	6	0
d30148968766ff517cd4e485d7d670bf	0	0	0	0	0	2147	96	0	2405	5	1880	0	0	0	0	0	0	312	1502	53	0	0	0	0	0	0	0	0	0	0	0	0	0	0	0	0	0	0	0	0	0
8440f2ab0dbbea087a4e7e030c7c00ab	198	13	53	0	4	66	277	0	0	0	10	93	99	17	281	40	246	51	0	22	246	0	76	0	0	132	127	0	0	0	0	0	0	0	8	8	37	0	0	0	11
37fadba6be268ac364774ec983b42633	13	12	0	11	17	28	33	36	14	16	14	27	27	34	38	56	43	27	41	67	43	87	68	72	35	49	48	40	0	0	9	8	8	0	0	7	0	0	0	0	0
e9b704992a5334d6f73546b214ad6b6a	75	87	73	148	134	174	184	64	104	83	174	22	33	64	130	150	106	85	128	121	168	142	177	576	114	176	62	148	0	15	204	36	40	153	196	201	160	240	124	206	145
d7a9a8520e67eb17711b591b3720ba65	0	0	0	0	0	0	0	0	0	0	0	0	0	0	0	0	0	0	0	0	0	0	0	0	0	0	0	0	0	0	0	0	0	0	0	0	0	29	0	5	12
68e7387af61f33bd38ae074be3f48b22	0	0	0	0	55	123	57	144	77	120	74	0	0	0	0	0	0	0	3	0	306	322	367	168	201	318	136	138	20	0	97	226	70	25	0	0	0	150	82	110	58
936e92486323b2a87aa49cf9b9925109	0	0	0	0	0	0	0	0	0	0	0	0	0	0	0	0	0	0	0	0	570	310	347	355	62	129	59	151	0	0	0	0	1622	1503	126	246	120	0	0	0	0
9333a59d552d7676c60fd4ba05b2665b	104	49	169	79	81	121	213	387	118	160	196	261	303	79	156	240	284	337	228	132	336	412	343	322	215	328	303	537	0	45	24	42	0	0	31	0	33	91	0	30	0
57752d7e20f0bbe3441f8db2f1113278	0	0	0	0	0	0	0	0	0	0	22	0	0	17	0	0	0	0	0	0	0	16	0	0	24	0	0	0	0	0	0	0	0	45	0	0	55	26	24	43	41
6502dcb90bb6095bf5a2fd224dcbf7f3	0	0	0	0	0	9	0	0	0	0	11	0	6	0	12	17	0	12	14	0	0	0	5	0	0	0	30	62	19	65	372	383	16	72	122	149	583	234	69	73	51
e8730e8bbdc2dae80f6e5ca9885c5bc9	69	52	114	59	142	295	225	227	152	138	193	129	303	121	262	304	262	235	348	213	154	134	165	276	122	196	131	445	65	109	121	153	46	36	59	29	25	10	48	44	33
552a5b133991912bd2ee9b151e508e51	0	0	0	0	0	0	0	0	0	0	0	0	0	0	0	0	0	0	0	0	0	0	0	0	0	0	0	0	0	41	54	38	15	54	85	110	132	207	74	57	29
580ba646ffbee2c1886246bd93e69d33	0	0	20	15	29	0	33	14	4	8	12	0	14	4	14	7	0	0	0	0	11	0	0	0	11	21	0	21	15	0	29	31	3	19	22	12	30	42	0	10	0
3ae8a700282803a1965c53c3c8da7f32	10	10	36	23	9	0	0	52	0	97	0	0	0	9	0	0	12	0	0	6	13	25	193	0	65	208	149	12	108	324	97	323	215	553	68	16	108	71	37	99	74
6f41ff23e34cff3e3b84ea8ab35f73e1	60	61	93	91	77	134	163	207	181	138	222	99	178	84	182	230	169	108	142	100	81	95	75	91	65	62	76	242	32	39	81	110	33	19	70	50	35	19	6	13	15
281cc125adb3a127f0c23dafa2d42420	0	0	0	0	0	0	0	0	0	0	0	0	0	0	0	0	0	0	0	0	0	0	0	0	4	0	0	0	77	43	44	0	0	0	30	17	13	3	0	3	0
922746a5d6defcaf31d04b3307fb9e41	48	44	59	54	25	28	40	100	23	77	50	26	49	32	86	60	79	76	58	72	89	100	26	81	31	28	41	109	81	144	365	270	100	100	76	60	86	74	29	45	44
bd0adc8cea2030c818a383677611e989	0	0	0	0	0	0	0	0	0	0	0	0	0	0	0	0	0	0	0	0	0	0	0	0	0	0	0	0	0	0	0	0	0	0	0	0	0	0	0	0	0
70f847864cda8498254a6d934d5989f6	0	0	0	0	0	0	0	0	0	0	5	0	0	0	0	0	0	0	0	0	0	0	0	0	0	0	0	0	5	0	35	0	18	19	12	182	31	8	26	18	0
184be47de72a883a51cee9725f2a60b4	0	0	14	0	22	0	0	74	21	20	50	39	4	5	6	0	13	0	14	0	8	7	7	0	11	9	14	20	12	24	64	190	35	144	75	106	127	136	37	62	14
0c2a605a640c29a921646a4fb64a43ca	96	121	78	102	111	229	136	128	154	67	85	47	66	195	570	427	399	160	246	215	155	182	150	106	73	90	125	287	0	7	7	4	0	0	53	23	26	0	6	6	0
cb698964973cf92ea30ad5fc699c98d3	0	0	0	0	0	0	0	0	0	0	0	0	0	0	0	0	0	0	0	0	0	0	0	0	0	0	0	0	0	16	8	13	10	21	20	27	69	56	100	49	101
ed6838d97e33c8a4f136863ce45ffa21	462	239	294	350	0	0	0	128	86	47	85	41	26	3	0	0	0	8	0	13	20	32	17	33	9	23	15	24	71	191	196	153	332	161	196	313	124	538	362	282	421
8a0509719f5d8e000da874e950d455ae	10	11	30	14	0	0	12	0	0	0	18	0	22	0	15	0	10	0	19	24	80	22	21	69	0	54	104	16	8	8	16	9	0	0	0	0	33	9	0	0	0
7d53d58cb2f538e6093cf61575d50e6e	0	0	0	0	231	434	259	338	236	351	282	225	291	258	478	437	616	0	0	0	0	0	0	0	0	0	0	0	0	0	21	55	15	7	26	6	8	0	9	0	6
ca8fe0791aa6b3e3b8b24670e4cca291	0	0	0	0	0	0	0	183	138	92	187	0	0	0	0	0	0	210	249	103	1136	985	976	1292	3	0	0	0	0	0	0	0	0	0	0	0	0	0	0	0	0
491f67071000c1a64574130a8a550ef4	0	0	12	0	0	0	0	0	0	0	0	14	0	5	0	0	0	0	0	0	4	0	0	0	0	0	0	0	0	0	0	56	21	43	11	7	11	35	11	28	8
bf5d3e74b0e79987a2b34913882388d8	55	30	57	54	113	123	71	177	48	106	169	61	58	34	114	101	109	79	56	44	78	46	36	81	19	82	80	218	15	24	81	105	68	71	203	104	108	85	36	22	10
bbbec8a37b506c8de946b19522e2188f	0	0	0	0	0	0	21	0	0	0	0	0	0	0	0	0	10	0	0	0	0	0	0	0	16	0	0	8	112	68	0	0	10	31	31	33	17	0	0	5	10
736dde69ad765d4706ddbc59c5635f93	34	23	23	52	0	14	0	0	8	3	0	4	0	6	15	0	9	24	11	24	0	0	0	0	0	0	0	0	13	32	28	14	19	21	9	29	20	19	20	13	20
b51448b74ee5fba94da77133b5f4485c	24	38	21	28	18	18	16	28	18	21	36	26	18	19	65	46	32	18	26	28	28	23	30	37	26	20	19	24	17	55	61	40	20	16	32	25	18	23	16	25	34
5cd531dd3800067829d6ef6a54f704ee	0	0	0	0	0	0	0	0	0	0	0	0	0	0	0	15	23	0	0	0	0	0	0	9	0	0	0	0	0	16	15	15	36	15	24	48	16	72	55	49	50
a7196bf0bb7e76c80ebaa72b0ab9eb62	0	0	0	0	0	0	0	0	0	0	0	0	0	0	0	0	0	0	0	0	0	0	0	0	0	0	0	0	0	0	0	0	0	0	0	0	0	0	0	0	0
cadd1c99a5afe29d723513ba51fea6aa	0	0	0	0	0	0	0	10	0	0	0	0	0	0	0	0	0	0	0	0	0	0	0	0	0	0	0	28	0	0	22	0	0	0	14	12	21	13	0	0	0
0d184f5c87264dcf39138221d6762730	0	14	0	10	9	0	0	10	8	7	18	0	0	10	16	15	10	0	15	0	13	18	0	13	9	9	0	0	27	71	82	71	0	0	58	54	46	65	28	61	63
3def34be88c8f9aeab91273e388cdf75	0	6	9	0	0	0	0	21	0	22	0	7	0	12	11	0	12	0	8	0	6	0	0	0	0	8	3	0	22	20	67	51	15	49	37	20	33	18	9	12	18
651ed8c14322e2bc8bad1a7d200016c1	16	0	33	0	0	0	0	13	0	9	0	0	0	0	0	0	0	0	0	0	15	0	0	0	0	0	0	0	0	0	0	0	0	11	0	0	0	0	0	0	9
6e8587d4b294b31ab05063dd6976d462	0	0	14	0	0	0	0	0	0	0	0	0	0	0	0	0	0	0	15	0	0	0	0	0	18	0	0	14	0	13	44	57	25	44	69	21	29	52	15	27	23
3b99cd92f69ea07d2c7bc9d5fe8013b3	0	0	0	0	0	0	0	0	0	0	0	0	0	0	0	0	0	0	0	0	0	0	0	0	0	0	0	0	0	0	0	0	0	0	9	6	24	0	0	0	0
5be455410c537b64ab3c2de4c4d0fdf0	0	0	0	0	0	0	0	0	0	0	0	0	0	0	0	0	0	0	0	0	0	0	0	0	0	0	0	0	0	0	0	0	0	0	4	0	0	0	0	9	11
071d5a0341819569b3011d6cebc7bbde	0	0	0	0	0	0	0	0	0	0	0	0	0	0	0	0	0	10	0	9	0	0	0	0	0	0	0	0	0	20	0	18	0	0	0	0	31	0	0	0	0
66cb1f6bdd92a8c3ae4d39b06064c838	0	0	0	0	0	0	0	0	0	0	0	0	0	0	0	0	0	0	0	0	0	0	0	0	0	0	0	0	0	0	0	0	0	0	171	280	90	143	218	31	93
1fca9536469a7bb26f86d5f250be9927	0	0	0	0	0	0	0	0	0	0	0	0	0	0	0	0	0	0	0	0	0	0	0	0	0	0	0	0	0	0	19	0	8	19	14	7	0	14	11	9	20
a81fbf39ac37938fa9a36096077b77aa	0	0	0	0	0	2	0	0	3	0	0	0	0	5	6	5	9	0	0	0	0	0	0	0	0	0	0	0	4	8	5	4	17	19	0	0	23	2	9	18	14
44530e9b60e1f7411e1378c73e5c5a0f	0	0	0	0	0	0	0	0	0	0	0	0	0	0	0	0	10	0	0	0	0	0	0	0	0	6	0	9	0	0	0	12	0	17	0	0	20	0	0	0	0
a60319b8e42fc5eb2d84b199a71b17d1	77	10	114	0	0	4	70	0	9	0	82	88	0	132	103	7	680	17	33	352	314	146	108	72	47	17	52	0	0	0	36	38	0	0	79	102	26	127	66	44	62
4005de0e27202f4dd475c01c042919cc	0	0	0	0	0	0	0	0	0	0	0	0	12	0	0	0	0	0	0	0	0	0	0	0	0	0	44	53	0	0	17	8	13	4	54	43	93	24	20	32	20
f4ad32b0d27c4448a20d17ae4342a12c	0	0	0	0	7	7	6	0	0	0	0	0	0	0	0	0	0	0	0	0	0	0	0	0	0	0	0	0	11	0	5	9	0	0	12	0	0	12	0	9	0
d21a542815daab6e1be4d88940aa7b8e	0	22	0	0	0	0	0	0	0	0	0	0	0	0	0	0	0	0	0	0	0	0	0	0	0	0	0	27	20	0	63	13	0	45	18	15	17	0	0	9	0
638023229e69de89eeb6612d21a541de	0	0	0	0	0	0	0	0	0	0	0	0	0	0	0	0	0	0	0	0	0	11	0	0	0	0	0	0	0	24	36	23	0	0	41	19	0	58	63	64	71
4cf276b203f8756d042e0e2711de34af	0	0	0	0	0	0	0	0	0	0	10	0	0	0	6	0	7	0	0	0	0	0	0	0	0	11	7	0	10	0	16	12	0	26	15	12	0	35	0	21	33
6dc69cd11ca223eff0a4695fb2b56cd2	0	0	0	0	0	0	0	0	0	0	0	0	0	0	0	0	0	0	0	0	0	0	0	0	0	0	0	0	0	0	0	0	0	0	15	0	0	22	0	0	0
46a8e5eac7c19c4cb17737bcb7842a72	0	0	0	0	0	0	0	0	0	0	0	0	0	0	0	0	0	0	0	0	0	0	0	0	0	0	0	0	18	0	16	0	34	35	97	0	256	308	107	147	0
c87ebb2070bef022abf405a08566f53b	53	0	131	0	0	0	40	0	0	7	0	0	16	17	30	4	117	0	0	199	0	7	0	0	0	0	133	0	192	294	147	0	45	355	48	33	53	167	37	21	26
1cec3a69f57bac659f520433389ae4d2	0	0	0	0	0	0	0	0	0	0	0	0	0	0	0	0	0	0	0	0	0	0	0	0	0	0	0	0	0	0	0	0	0	0	42	0	0	52	52	64	33
a3883c5c3d45e752a819cce2abbc1c3a	0	0	0	0	0	0	0	0	0	0	0	18	9	0	0	0	0	0	6	0	6	0	0	0	5	0	0	0	25	58	32	15	39	78	36	108	87	139	118	141	109
4cd41be9f1d38e12f3a533c680620bf2	0	19	24	0	23	0	13	42	0	19	19	0	20	14	18	39	14	14	10	26	10	0	31	0	72	18	0	52	0	33	0	14	0	0	28	26	22	10	0	13	0
fa9d11e6a5a100142e5b498d00d4034d	0	0	3	0	17	273	157	0	0	0	11	4	121	83	75	195	79	21	45	47	0	0	35	24	0	0	0	0	5	49	47	51	22	67	97	96	33	3	35	23	20
7fe9eea46623b007ff53edcee3e5ebea	13	24	14	13	13	22	15	57	40	48	44	34	14	23	10	23	28	17	27	15	37	21	39	27	19	25	15	39	7	5	8	9	7	0	0	0	0	4	0	0	0
0bffad1a65773dfa57922f1801540725	0	0	0	0	0	0	0	0	0	0	0	0	0	0	0	0	0	0	0	0	0	0	0	0	0	0	0	0	0	0	0	0	0	0	10	47	9	13	14	33	22
efa7efe0ada23e72e190d054b0599193	0	19	33	0	13	0	0	13	0	0	0	0	0	0	0	0	28	19	13	24	0	0	0	0	14	0	0	20	29	32	0	0	0	0	0	0	0	0	0	0	0
c2aa99d652a16d06078e04b6e23ab0b9	2	0	0	0	0	0	2	12	0	0	0	0	0	0	0	0	0	0	0	8	9	0	0	5	0	0	0	4	0	0	9	24	29	52	38	88	35	0	25	95	13
ffebcd0b87b1f612060f6bac8611a8c0	10	0	12	0	0	0	0	28	21	15	0	0	0	35	15	0	50	0	0	0	34	0	20	30	0	0	0	0	0	23	23	61	39	38	0	0	39	32	51	68	29
ab19b9d29a719046298ca2d17da8c021	0	0	0	0	0	0	0	0	0	0	0	0	0	0	0	0	0	0	0	0	0	0	0	0	0	0	0	0	8	18	6	0	0	9	0	18	27	11	0	8	25
83f5e549252a744821abab9bed638685	0	0	0	0	0	0	0	0	0	0	0	0	0	0	0	0	0	0	0	0	0	0	0	0	0	0	0	0	0	0	0	0	0	0	0	0	0	0	0	0	0
fde2dc16fc421fe851093653c4f80743	0	0	0	0	0	0	0	0	0	0	0	0	0	0	0	0	0	0	0	0	0	0	0	0	0	0	0	0	0	0	0	11	0	0	0	0	0	0	0	0	0
27a18834f798e1547e3309034fd240a8	0	0	0	0	15	0	0	0	0	9	0	0	0	0	0	0	0	0	0	0	0	0	0	0	0	0	0	0	23	0	0	0	0	13	0	0	22	0	0	0	0
e45b4b20b685e555aac74860094e7615	0	3	0	0	0	0	2	12	16	11	0	44	6	14	48	15	13	0	26	0	0	0	0	0	0	0	0	0	12	26	0	8	15	26	8	5	17	151	121	108	162
76de589c08980e267bc116707dc6b22f	0	0	0	0	0	0	0	0	0	0	0	0	0	0	0	0	0	0	0	0	0	0	0	0	0	0	0	0	0	57	2116	95	16	0	5	0	16	0	0	0	0
487e76eefce7e87b16a65c685aecee97	0	0	0	0	148	0	0	0	0	0	83	99	0	0	0	0	0	0	0	0	0	0	0	0	77	0	2271	0	0	0	0	11	0	0	0	0	0	0	0	0	0
682e1b692313046d71baa7e6f9117f3c	0	0	3	0	8	0	0	0	0	0	0	0	0	0	0	0	76	0	0	11	0	0	13	0	0	0	0	0	82	0	0	9	20	146	183	158	221	143	94	150	68
f76d73d541a17b1745715738907ce1e7	0	0	0	0	0	0	0	4	4	10	0	4	0	0	7	0	7	7	10	9	10	13	6	15	0	13	4	14	0	14	13	14	6	12	31	25	14	8	9	10	20
4e1009a8a7952e04054cd5dcf1eb7026	0	0	0	5	0	11	0	0	0	0	0	0	0	0	0	19	0	0	0	8	16	0	0	0	21	11	7	0	8	0	22	0	0	12	29	14	17	21	11	19	8
a9d753a1cf7a8ca688a3af265d7d033c	0	0	0	0	0	0	0	28	0	0	0	0	0	0	0	0	0	0	0	3	0	6	0	33	0	0	0	46	0	9	56	191	13	62	73	21	11	133	63	35	7
f8a1a333af52fd9b744cd382b10981b4	10	0	18	0	8	13	0	101	8	19	8	0	27	82	1060	0	15	0	16	0	38	0	0	0	28	0	9	0	0	16	15	277	0	42	89	88	14	28	25	71	13
308e660a8c35b1cc8974dc7432aed78b	20	0	0	0	0	24	46	0	34	0	18	26	17	16	39	0	0	0	17	31	0	0	0	0	0	0	0	0	8	8	0	0	0	0	3	0	2	0	0	0	4
259e4652bb16f34bebeae37bbfd75393	4	0	62	53	10	0	6	5	54	31	12	92	91	6	23	10	6	62	17	47	55	22	62	44	40	88	9	17	0	0	0	0	0	0	0	0	0	0	0	31	0
111d3e30c290d83b77b0e6b30abb4a9e	0	0	0	0	0	0	0	0	0	0	0	0	0	0	0	0	0	0	0	0	0	0	0	0	0	0	0	0	0	0	0	0	0	19	240	255	60	88	76	50	10
2c8bed022f4842aea34bed15e8fbc276	0	0	9	0	0	0	8	0	0	9	0	0	0	0	4	0	0	0	0	0	0	0	0	0	0	0	0	0	0	8	11	15	0	13	4	0	0	27	0	0	0
189f1e36888978a1e2b130220f50dc73	21	26	16	25	88	33	56	19	21	3	11	16	16	72	148	93	92	44	43	87	36	10	32	60	0	0	4	14	6	0	0	0	0	0	0	0	34	9	19	20	33
17a8c952a5febc609a4ea8e71331ee6b	0	0	0	0	0	0	0	0	0	0	0	0	0	0	0	0	0	0	0	0	0	0	0	0	0	0	0	0	0	21	21	17	0	31	47	39	13	75	12	16	27
0ff606478ee96dda8e04184584d1f0bf	0	0	0	0	0	0	0	0	0	0	0	0	0	19	0	19	35	0	0	0	0	0	0	0	0	0	0	0	0	0	12	0	0	0	0	0	0	0	0	0	0
25d93bbc7b2b11f441a25b471dd5696d	0	0	0	0	0	0	0	0	0	0	0	0	0	0	0	0	0	0	0	0	0	0	0	9	7	0	11	16	11	8	68	14	7	25	27	36	13	0	12	13	25
7999ca63448641556f8eeb5f41939f99	0	10	0	0	0	0	0	8	0	0	0	0	0	0	0	0	0	0	0	0	28	0	0	17	12	0	47	8	7	13	37	25	15	17	30	16	13	0	0	0	0
f24fa77f032b51adadfc5e0c03e6d4fc	27	11	51	75	524	19	29	113	0	22	7	16	0	0	133	631	77	0	0	0	311	0	191	138	0	0	0	0	0	0	0	0	0	0	0	0	0	0	0	0	0
bfb9eed433ebdfd980fed5e3214464c0	0	0	0	0	0	0	0	0	0	0	5	0	0	0	0	0	0	0	0	0	0	0	0	0	0	2	0	0	0	0	0	0	0	0	0	0	0	6	0	0	0
0f57d6bca2be2d6fa109e5a89e7983bb	119	125	106	115	0	0	0	0	0	0	0	0	0	0	0	0	0	168	168	189	237	248	157	239	58	135	82	154	0	0	0	0	0	0	0	0	0	0	0	0	0
572ac91195006d9dac168c0ebb613be8	7	11	18	0	0	3	6	11	22	10	20	0	0	0	4	5	5	5	4	11	0	3	0	2	7	0	4	10	28	95	171	266	48	59	59	160	178	101	167	110	220
60189c23e61277bafb99b10023aa6113	0	0	0	0	0	0	0	0	0	0	0	0	0	0	0	31	0	0	0	0	0	0	0	0	0	0	0	0	0	0	0	0	0	0	0	0	201	0	0	0	0
f2c805d4f9e98ca645e7996c7157b2d1	0	0	0	0	15	34	25	0	0	0	0	0	0	0	0	0	0	0	0	0	0	0	0	0	0	0	0	0	0	0	0	0	0	0	0	13	2	0	0	0	4
c3a393a76ca95655372ace8f02abeddd	0	0	0	0	0	0	0	0	0	0	0	0	10	0	0	11	0	0	0	0	0	0	9	0	0	0	0	0	0	8	0	25	0	10	13	16	21	22	0	12	12
29f533da4ee0554e3337f7c9304833a7	0	0	0	0	9	0	5	0	0	0	0	0	0	0	0	0	0	0	0	0	8	0	8	0	9	0	0	0	0	35	24	58	119	45	41	86	124	35	985	92	376
9ce52ddbe0579def754b4adf325f5440	0	3	2	0	6	166	58	0	39	0	15	0	0	0	14	0	0	6	43	13	7	74	13	0	26	0	0	126	59	45	176	582	17	45	0	0	0	0	0	0	0
3a1e94b7fc56ae1a3cc3cedc7d526dc9	0	0	0	0	0	2	2	0	0	0	0	0	0	0	5	0	12	0	0	4	0	0	0	0	0	0	0	0	6	8	14	9	7	25	31	26	19	32	20	22	28
4de55eee21e4b751e91af97ef872de21	4	2	18	5	8	46	18	0	21	33	4	0	66	7	8	5	4	0	0	14	10	19	4	4	0	13	49	4	0	0	3	73	85	39	5	18	3	4	2	11	54
c574d3e3fc08388e91eb45d27c34d1c8	0	0	0	0	0	0	0	0	0	0	0	12	0	0	0	0	0	0	0	0	0	0	0	0	0	0	0	0	0	0	0	15	0	0	0	0	0	0	0	0	0
e80650a5fcf9e8a1f8097140a9302600	0	0	0	0	0	0	0	0	0	0	0	0	0	15	0	0	0	0	0	0	0	0	0	0	0	0	0	0	0	0	0	0	0	0	0	0	177	0	0	0	0
ab12c32c5d3dada512ea1f0ce68c118a	0	0	0	0	0	0	8	0	0	0	0	0	0	0	0	0	0	0	0	0	0	0	0	0	0	0	0	0	0	0	0	13	0	0	0	0	0	0	0	0	0
638886ffab1509bd22ca8ae6d526eca1	28	0	0	7	0	0	0	13	0	0	0	0	11	7	0	0	0	0	0	0	10	0	0	0	0	0	42	0	0	15	0	0	0	16	0	0	0	0	0	0	0
25a1f68fcb5c65a70c4e3ca8e9a8a04c	0	0	0	0	0	0	0	0	0	0	0	0	0	0	0	0	0	0	0	0	0	0	0	0	0	0	0	0	14	19	22	5	2	0	0	0	0	0	0	0	0
4c030f1109fc2cb28cddbaf03637c3f5	0	0	0	0	15	0	0	0	0	0	0	0	0	27	0	51	0	0	0	0	0	0	0	0	0	0	0	0	0	42	40	26	0	0	40	42	30	26	27	0	22
db625f2440fab89973a13715a19277d6	0	0	0	0	0	0	0	0	0	0	0	0	6	0	0	0	0	0	0	0	0	0	0	0	0	0	0	0	16	0	167	403	88	129	0	5	5	15	4	38	18
d74efcd0a6e4af6b1d740c61cc1bd430	0	0	0	0	0	23	29	0	36	0	11	162	7	0	0	0	0	487	382	426	0	0	408	0	0	0	0	0	0	0	0	0	0	0	0	0	0	0	0	0	0
1bf2d0a540689636410dfccc9eac2b72	0	0	3	0	0	0	0	0	0	4	0	0	0	0	0	0	0	0	0	0	0	0	0	0	0	0	5	0	0	0	0	0	0	0	0	0	0	0	0	0	0
282fa4c421633c31266d5715b636fc9c	0	0	0	0	0	0	0	0	0	0	0	0	0	0	0	0	0	0	0	0	0	0	0	0	0	0	0	0	21	0	11	0	0	30	13	0	11	15	0	0	0
04b4b86fb48b59765ef8770babaa30ab	0	0	0	0	0	0	0	0	39	0	17	0	20	0	0	0	0	0	9	0	50	0	26	0	0	0	9	0	0	0	0	0	0	0	0	49	20	0	0	0	32
2e170f59865d443b6cb5111e644f1f4b	0	0	0	0	0	0	0	0	0	0	0	0	0	0	0	0	9	10	0	8	0	0	0	0	0	0	26	12	33	0	35	23	0	8	89	23	7	41	29	18	0
68568d21b7a6f66f521cfc7aaaeec672	9	0	0	0	0	0	0	0	0	0	0	0	0	33	0	40	0	0	0	0	0	5	0	0	0	0	0	0	22	15	47	18	30	0	24	10	30	21	0	0	0
368dea4e567f4b6efb4212d5209c3dce	54	64	35	67	45	154	77	50	42	42	35	23	52	49	43	50	82	84	74	108	62	99	38	86	27	27	16	39	0	4	0	0	0	0	0	0	0	0	0	0	0
735a1ffd26005cb94cf072c72dd9b771	0	0	0	0	0	0	0	0	0	0	0	0	0	0	0	0	0	0	0	0	0	8	0	0	0	6	0	0	0	0	7	0	0	7	13	20	22	28	43	47	41
effc935b086927733cdf22ade97cfc5f	0	0	0	0	0	0	0	0	0	0	0	0	0	0	0	0	0	0	0	0	0	0	0	0	0	0	0	0	0	0	0	0	0	0	0	0	0	0	0	0	0
52ac577db4f03f68c1bf855e194f7b21	0	0	0	0	0	0	13	0	0	0	0	0	0	0	0	0	0	6	0	0	0	0	0	0	0	0	0	0	7	17	12	5	24	54	4	6	7	0	0	0	0
517783a7c435ea2f08f5ee7e242ff2de	5	30	0	0	4	40	5	0	36	0	29	0	0	8	0	168	13	37	72	24	11	65	27	57	17	0	25	40	0	2	8	9	0	0	0	0	0	0	0	0	0
94895a78c26528dfe6ebededb9c82aa8	15	13	12	9	0	3	15	11	0	14	0	0	4	0	19	14	0	21	19	45	7	7	0	12	14	0	0	0	11	0	29	19	0	2	0	0	0	0	0	0	0
51e28da5cd10cd6142cab6bbb420d9cf	0	0	0	0	0	0	0	0	24	0	0	0	0	0	0	0	0	0	0	0	0	0	0	0	0	0	0	0	0	0	0	0	0	41	0	0	0	0	21	44	0
4d968056130cc63a916700e91db5042e	0	0	0	0	0	0	0	0	0	0	0	0	0	0	0	0	0	0	0	0	0	0	0	0	0	0	0	0	0	0	0	0	3	0	32	0	0	0	0	0	0
3bf0d0ee949c00f3e720659f0b059d62	0	0	0	0	11	21	9	0	0	0	0	0	0	0	0	0	0	0	0	0	0	0	0	0	0	0	0	0	0	0	195	158	84	68	0	0	0	5	18	0	0
7d10926d6da60bcc810635986c7aa0d9	0	0	0	0	0	0	0	0	0	0	0	0	0	0	0	0	0	0	0	0	0	0	0	0	0	0	0	0	0	0	0	0	18	0	34	6	0	0	25	0	0
5fb8baff942caab01cb9e6347ad4f1d5	0	0	0	0	0	0	0	0	0	0	0	0	0	0	0	0	0	0	0	0	0	0	0	0	0	0	0	0	0	0	0	7	0	0	0	0	0	0	0	0	0
7fa701835c4a8527e4476211fe908164	0	0	0	0	0	0	0	0	0	0	0	0	0	0	0	0	0	0	0	0	0	0	0	0	0	0	0	0	0	0	0	0	0	51	0	10	0	24	0	40	0
fa03c9d02ef791cdeec6caf158003f39	0	0	20	0	0	0	0	0	0	0	0	0	0	0	0	45	0	0	0	0	0	0	0	0	0	15	0	0	0	0	38	36	0	47	28	0	28	25	0	24	0
7e52cfa11102e0afadc585e54b1f95fb	0	0	8	0	0	0	0	5	0	0	0	9	2	0	0	0	0	0	0	0	2	0	0	4	4	0	0	4	0	0	0	0	0	6	3	6	3	0	0	0	0
53558272bb16ea9a8732ebe5e6140379	0	0	17	0	0	0	16	0	0	4	0	0	0	0	0	0	17	5	7	0	0	12	0	7	20	0	0	0	0	0	16	0	0	0	0	0	7	0	0	0	0
a947a9357149c252d440b4f4ca3d61fb	0	0	0	0	0	0	11	8	0	2	3	0	0	8	0	0	7	0	9	9	4	6	6	3	0	0	2	0	0	0	6	0	0	0	0	0	0	0	0	0	0
e3d4bbfbeb279131f57e2c8ea24aca64	0	11	12	9	23	0	0	51	0	16	0	0	0	0	8	0	0	0	0	0	0	0	0	8	0	0	0	0	0	0	0	9	0	0	0	0	16	0	0	6	14
0a21bbe16a6b1bd23b590364330eebb4	0	0	0	0	0	0	0	0	0	0	0	0	0	0	0	0	0	0	0	0	0	0	0	0	0	0	0	0	34	13	56	44	0	11	50	11	64	49	2	0	7
d2b9317bfab5d532868e3a2c6acc95a8	0	0	0	0	0	0	0	0	0	0	0	0	0	0	0	0	0	0	0	0	0	0	0	0	0	0	0	0	0	0	4	0	0	0	5	3	0	0	0	0	0
71ff8e04d66bcfefa1777e523dc20479	0	0	0	0	0	0	0	0	0	0	0	0	9	0	0	0	0	0	0	0	0	0	0	0	0	0	0	0	0	0	19	0	0	13	0	0	0	0	0	11	0
d5294a5daa67b95e8d92e351cb818cd2	0	0	0	0	0	0	0	0	0	0	0	0	0	0	0	0	0	0	0	0	0	0	0	0	0	0	0	0	0	0	0	0	0	0	10	0	0	0	22	0	0
5bdcfb0fb19b1848c5f49dd2da57d15b	0	0	0	0	0	0	7	0	0	0	0	0	0	0	10	0	5	0	3	0	0	0	0	0	0	0	0	5	0	0	0	12	0	7	0	0	0	0	0	0	0
ea28b33123e9842db574a04a42b84376	0	0	0	0	0	0	0	0	0	0	0	0	0	0	19	40	0	0	0	0	0	0	0	0	0	0	0	0	0	0	34	0	0	0	25	0	0	22	0	0	0
a871dad5a60754c05678116e10b1270a	0	0	0	0	0	0	0	0	0	0	0	0	0	0	0	0	0	0	0	0	0	0	0	0	0	0	0	0	0	0	0	0	0	0	0	0	0	0	0	0	0
97ba9fefb5d28f0e15490e5ccfb85eb6	0	0	0	6	159	96	0	53	0	11	0	0	0	80	0	0	0	181	26	62	88	52	68	152	0	0	42	112	0	0	0	0	0	0	0	0	0	0	0	0	0
180d5c2f516396e541db0b1b0ee5742f	0	0	0	0	0	0	0	0	0	0	0	0	0	0	0	0	0	0	0	0	0	0	0	0	0	0	0	0	0	0	0	0	0	0	60	107	38	50	75	0	0
2f7074e81dbcb37f240bb46de5078f17	44	26	48	5	113	118	131	11	37	0	39	54	0	46	125	26	125	66	75	117	0	28	65	37	46	11	41	68	0	0	0	0	0	0	0	0	0	0	0	0	0
29429c5deedb605aa71e7cd70cd5a81f	0	0	0	0	0	0	0	0	0	0	0	0	0	0	0	0	0	0	0	0	0	0	0	0	0	0	0	0	0	0	0	0	0	0	0	0	0	0	0	0	0
892b632d5f0e16434cc0fe52d253196d	0	0	0	0	0	14	0	0	8	0	416	0	0	3	1015	26	0	0	0	0	0	0	0	0	0	0	0	0	0	4	0	0	0	0	0	0	0	0	0	0	0
ea531958c19b12c9d8c645ff2972148e	0	0	3	0	0	11	0	0	9	0	6	0	9	21	19	98	27	8	16	12	60	0	0	0	0	0	0	0	0	6	9	28	24	24	12	8	4	35	16	18	5
05fc9a5be7e7ae7e1cae9dba92dafb52	0	0	0	0	7	0	0	0	0	0	0	0	0	0	0	0	0	0	0	0	0	0	0	0	0	0	0	0	0	0	20	6	0	6	17	0	0	0	0	0	0
d8e815f5babf39dcb4b30c95183943d1	0	0	0	0	0	0	0	0	0	0	0	0	0	0	0	0	0	0	0	0	0	0	0	0	0	0	0	0	0	0	0	0	0	18	10	7	16	13	0	0	0
01f8986678678be8a65c0668fa45c03e	0	0	0	0	0	0	0	0	0	0	0	0	30	0	0	0	0	0	0	7	0	0	0	0	0	0	0	0	0	0	0	0	0	0	0	0	0	0	0	0	0
04b3f55f7f377995f575e330efffad2b	8	0	0	0	0	0	0	0	0	0	0	0	0	0	0	0	0	0	0	0	0	9	0	0	0	0	0	0	0	8	5	0	0	0	0	0	6	0	0	0	0
341eaa8069957e26bbff4374be0f505b	0	0	0	0	0	0	0	0	0	0	0	0	0	0	0	0	0	0	0	10	11	0	0	0	0	0	0	0	0	0	0	0	0	0	9	0	6	0	0	6	0
64b10cf6676c18ab99c10ae213b9953a	0	0	0	0	0	0	0	0	0	0	0	0	0	0	0	0	0	0	0	0	0	0	0	0	0	0	0	0	29	12	0	0	0	0	0	0	0	0	0	0	0
5ebe19c75e6ee2b0d33ce66abf009435	0	0	0	0	0	0	0	0	0	0	0	13	0	0	0	0	0	0	0	0	0	0	0	0	0	0	0	0	0	0	0	0	7	21	10	0	0	8	18	12	0
31194c7e2d91e1472d8e42a9e10e77fc	14	11	14	0	23	0	35	9	4	6	17	0	5	5	12	0	30	10	16	0	18	14	16	21	0	0	0	10	0	17	0	13	0	0	0	0	9	0	0	0	0
29aa31ef799db9098d1c0087eb2a03cd	0	0	0	0	0	0	0	0	0	0	0	0	0	0	0	0	0	0	0	0	0	0	0	0	0	0	0	0	0	0	0	0	0	0	0	5	0	0	0	0	0
67acbb8709e115a6f0944b028aa357bd	40	49	67	37	6	0	144	0	0	3	0	0	10	46	0	27	88	97	128	326	0	189	51	76	0	0	0	17	0	0	0	0	0	0	0	0	0	0	0	0	0
c060b750714a716f143a85035f609120	0	0	13	0	0	0	0	0	0	0	0	0	0	0	0	0	0	11	0	0	0	4	0	0	8	0	0	0	0	0	0	0	0	0	0	0	0	11	0	0	0
1cc96f96837acce4de638d6472cff13b	0	0	0	0	0	0	0	0	0	0	0	0	0	0	0	0	0	0	0	0	0	0	0	0	0	0	0	0	0	0	0	0	0	0	0	0	10	8	0	0	0
dbfb7fc33231a991561342dba69e8904	0	0	0	0	0	101	89	0	7	0	13	0	0	29	223	13	15	9	31	25	27	0	0	9	19	0	136	276	19	0	42	47	0	0	0	9	0	0	0	0	0
cf6109cce313151bdfa8de00b75ee9cf	0	0	0	0	0	0	0	0	0	0	0	0	0	0	0	0	0	0	0	0	0	0	0	0	0	0	0	0	0	0	0	0	0	0	0	0	0	0	0	0	0
914e122f4b7d2c29394607a4672a505b	0	0	0	0	0	0	0	0	0	0	0	0	0	0	0	0	0	0	0	0	0	0	0	0	0	0	0	0	0	0	0	0	0	0	0	0	35	36	0	38	0
5f599dae3e9f6d579af36fe31019eb5c	4	0	2	0	0	0	0	2	0	0	0	0	0	0	0	0	2	0	0	0	3	0	3	4	0	0	4	3	0	3	9	10	0	7	10	0	5	8	5	3	8
1e53fa8a9f6a7a317697c73912d20d83	0	0	6	0	0	0	0	0	0	0	0	0	0	0	0	0	0	0	0	0	0	0	0	0	0	6	0	0	0	0	22	0	11	14	0	0	0	0	0	0	0
c5e61f572794ae3d7e82a0f62bfd604f	33	0	0	0	0	17	0	19	18	0	0	10	0	15	12	48	0	0	22	14	0	0	0	0	0	0	24	45	0	0	17	0	0	0	0	0	0	0	0	0	0
d1335bd93acfe59a99da975b45dcf218	17	9	41	31	13	10	91	0	0	13	15	9	0	0	0	0	0	6	94	20	302	16	18	431	68	86	0	0	3	0	0	0	0	0	0	0	0	0	0	0	0
71ec3cb58b6b20e6f9dc7520577fc65e	0	0	24	0	0	37	0	0	0	0	0	0	0	24	64	68	54	28	39	0	34	0	26	38	0	21	0	67	0	0	0	0	0	0	30	0	0	0	0	0	0
10d7f88f4b1e3d247645a8297206894c	0	0	0	3	2	0	2	0	0	0	2	0	0	9	0	0	35	0	0	0	26	0	5	4	0	0	0	21	31	162	37	16	0	0	38	0	83	0	0	0	0
ca526172b5212a4ee932bd26fb8ecedc	0	0	0	0	0	0	0	0	0	0	0	0	0	0	0	0	0	0	0	0	0	0	0	0	0	0	0	0	0	0	0	0	0	0	0	0	0	0	0	0	0
cea2f157dae518ee984b9daffd2c68e3	0	0	0	0	0	0	0	0	0	0	0	0	0	0	0	0	0	0	0	0	0	0	0	0	0	0	0	0	0	0	0	0	0	0	0	0	0	0	0	0	0
a3c631e72f87cd7d9f362d8668f2d849	0	0	0	0	0	0	0	0	11	0	5	0	0	3	0	8	15	5	0	0	0	0	7	0	0	0	0	6	0	0	0	15	0	0	0	0	9	0	0	0	11
9aea530878b0ff0a71bdcf4852e76b57	0	0	2	0	5	0	10	2	4	0	0	45	23	20	20	26	75	13	9	12	15	0	8	6	3	0	5	2	0	0	0	0	0	0	19	46	41	112	75	168	112
5219fde9585c23a7acc74e1abc8f8dbb	49	0	4	39	0	0	0	146	12	0	239	0	0	62	56	189	0	17	47	239	0	0	0	0	0	0	0	0	41	0	0	12	0	0	0	0	0	0	0	0	0
55a3eabbeb3b944096c7f39543dd932d	0	0	0	0	7	47	70	0	146	0	263	104	224	53	23	0	0	11	10	67	0	134	0	0	0	0	0	0	0	0	0	0	0	0	0	0	0	0	0	0	0
4a3b9f36747fa1bcd2460f1032df8600	0	0	0	0	0	28	0	0	8	0	10	0	0	0	65	49	0	0	0	17	0	0	0	0	0	0	0	0	0	0	0	0	0	0	0	0	0	0	0	0	0
b2435a73e0880c70408297e90e303136	0	78	0	124	0	0	0	0	0	214	0	0	0	0	0	164	69	0	0	0	0	0	0	0	0	200	0	0	0	0	0	0	0	0	0	0	0	0	0	0	0
c1742c918a2f0a27b4c0c24a57e185bc	0	0	0	0	0	0	0	0	0	0	0	0	0	0	0	0	0	0	0	0	0	0	0	0	0	0	0	0	0	0	0	0	0	0	0	0	0	0	0	0	0
a153dd3d15169defec91468cc4fca9d2	29	0	6	11	0	0	0	308	0	404	0	0	0	0	0	0	0	0	0	0	67	0	85	76	29	63	35	68	0	0	0	0	0	0	0	0	0	0	0	0	0
adca1b9f1e540c2468a8597a927d0d2c	0	0	0	0	0	0	0	0	0	0	0	0	0	0	0	0	0	0	0	0	0	0	0	0	0	0	0	0	0	0	5	6	0	0	5	5	0	0	3	0	0
51c228fa04c1ff579437dbd4fbb68639	0	0	0	0	0	0	0	0	0	0	0	0	0	0	0	0	0	0	0	0	0	0	0	0	0	0	0	0	0	0	11	0	0	0	0	0	8	0	0	0	13
9d7c60b830ee1f010f9ed58772ffd00b	18	0	29	11	0	145	0	0	34	0	19	36	95	114	25	122	78	14	22	26	90	127	0	0	76	25	0	0	0	0	0	0	0	0	0	0	0	0	0	0	5
3f0d7c2fce2dd8103e69d70b97e0ce46	0	0	0	0	0	0	0	0	0	0	0	0	0	0	0	0	0	0	0	0	0	0	0	0	0	0	0	0	12	24	10	33	14	14	24	52	47	14	10	13	189
68f88be88f179a086ce9cb908f7c4426	0	0	0	0	0	0	0	0	0	0	0	0	0	0	12	0	0	0	0	0	0	0	0	0	0	0	0	0	0	0	0	0	0	12	13	0	0	15	0	12	0
b1af34361034caceef07e6f7d13f0995	0	0	0	0	0	0	0	0	0	0	0	0	0	0	0	0	0	0	0	0	0	0	0	0	0	0	0	0	0	0	8	0	12	0	12	14	0	6	0	0	0
05b0c5c564a0abbcf52177b3e4fa2906	22	0	0	0	0	0	0	16	0	0	0	0	0	0	47	33	29	8	15	17	0	0	0	0	5	9	0	0	0	0	0	5	0	23	22	0	17	0	6	5	17
b712a01e79c75cc67a65586c7820aea2	4	85	15	132	0	51	161	235	0	59	0	24	16	0	0	0	51	0	16	15	33	0	0	0	169	32	0	0	0	0	0	0	0	0	0	0	0	0	0	0	0
45c861144661ceb4397068f837119f5b	0	0	18	0	3	12	12	12	11	0	0	22	24	0	0	0	0	0	0	0	0	0	22	6	14	11	11	17	0	36	37	21	13	0	20	23	12	0	16	22	6
fa5bb2505c178ae625eaf5fba71e8671	7	0	0	0	0	0	0	0	0	0	0	0	0	0	0	0	0	0	0	0	0	0	0	0	0	0	0	0	0	11	10	0	0	0	0	0	0	13	0	0	0
975d8cbff378b6f5216fab58d93045b5	0	0	0	0	0	25	29	14	14	0	6	23	14	0	0	0	0	0	0	0	0	0	0	0	0	0	0	0	83	66	160	197	0	0	0	0	0	0	0	0	0
a91be9aa3f171900e8fcbbb3032fbd85	9	0	0	0	0	0	0	0	0	0	5	0	0	0	0	5	5	0	11	9	24	15	5	44	9	0	0	0	11	9	0	0	0	0	0	0	0	0	0	0	0
cfbbf294d5f76bcb84020fbd25829eb7	0	0	0	0	0	0	0	0	0	0	0	0	0	0	0	0	0	0	0	0	0	0	0	0	0	0	0	0	0	0	0	3	0	0	0	0	0	0	0	0	0
f79e3bd44468ea39870aabfabce5002d	0	0	0	0	0	0	0	0	0	0	0	0	0	0	0	0	0	12	0	0	0	0	0	0	0	0	0	0	7	10	0	0	0	0	0	0	0	0	0	0	0
5f95ccf3dd38b33eb7e2beb2efb0fd91	10	39	0	9	7	22	48	0	0	0	3	17	43	0	15	99	65	13	63	210	19	12	0	19	15	64	77	40	0	0	0	0	0	0	5	8	10	0	0	0	10
701fdd01ea6d2f0c128a65aa9820f6f8	0	0	0	0	0	0	0	0	0	0	0	0	0	0	0	0	0	0	0	0	0	0	0	0	0	0	0	0	0	0	8	0	0	0	0	0	8	5	0	0	0
2855b43cafacc948bd0370f144731f3e	0	0	0	0	0	0	0	0	0	0	0	0	0	0	0	0	0	0	0	0	0	0	0	0	0	0	0	0	0	0	0	0	0	0	0	0	0	0	0	0	0
02059ca192cec68514e5d76b9c7219e4	0	0	0	0	0	0	0	0	0	0	0	0	0	0	0	0	0	0	0	0	0	0	0	0	0	0	0	0	0	0	0	0	0	0	0	0	0	0	0	0	0
f0bc389cdd4ec47782bfb98be922c1c3	0	0	0	0	0	0	0	0	0	0	0	0	15	0	0	0	0	0	0	0	0	0	0	0	0	0	0	0	5	0	10	5	0	0	0	0	15	57	0	23	21
3941a2a6f8906675a61e48a52d93c89c	11	5	3	16	25	18	12	25	3	16	15	2	9	8	37	15	47	9	3	12	57	40	23	34	5	23	8	46	13	31	30	39	0	0	37	28	34	0	14	9	22
e63f5deea0b54a238b20427ee585dc26	0	0	0	0	0	0	0	0	0	0	0	0	0	0	0	0	0	0	0	0	0	0	0	0	0	0	0	0	0	0	0	0	0	0	0	0	0	0	0	0	0
7d6e1292edf604b7a439ab5867bba63c	0	0	0	0	0	0	16	0	0	0	0	0	0	0	0	0	0	0	0	0	0	0	0	0	0	0	0	0	34	0	0	29	0	0	0	0	0	0	0	0	0
cc5d9e061b175c587a394f27f9bb656b	0	0	0	0	0	0	0	0	0	0	0	0	0	0	0	0	0	0	0	0	0	0	0	0	0	0	0	0	0	0	0	0	0	0	0	0	0	0	0	0	0
bf6a7792c9eb896d6117c273d75706e4	0	0	0	0	0	0	0	0	0	0	0	0	0	4	0	0	0	0	0	0	0	0	0	7	15	8	11	0	0	0	12	18	31	0	0	23	0	11	123	13	31
e5f3869ea6e14558ca61b7712a50efa0	35	0	0	0	0	27	34	0	103	0	81	4	253	0	20	0	120	0	0	32	30	21	8	21	24	0	14	32	0	0	0	0	0	0	0	0	0	0	0	0	0
6280fad3e20928fd93cb5848009bc760	0	0	0	0	0	0	0	0	0	0	0	0	0	0	0	0	0	0	0	0	0	0	0	0	0	0	0	0	0	0	0	0	0	0	5	0	11	0	0	0	0
1759d9c3aa8fe11760b49b625f6eb0a6	0	0	0	0	0	0	0	0	0	0	0	0	0	0	0	0	0	0	0	0	0	0	0	0	0	0	0	0	0	0	0	0	0	0	0	0	0	0	0	0	0
3a2b24f03cfb4f5b4f57c75d8a781456	0	26	42	0	0	0	20	0	14	0	0	0	0	51	0	11	9	0	32	14	0	0	359	112	0	0	60	105	0	0	0	0	0	0	0	0	0	0	0	0	0
978377917bd2c39d917d3fd95f2cbb63	8	54	10	38	0	0	13	56	7	30	21	9	3	0	9	9	212	0	11	95	70	0	43	10	33	0	6	41	0	0	0	0	0	0	0	0	0	0	0	0	0
9270e10ea03d54165b4fcf0e842c23ef	0	0	0	0	0	0	0	0	0	0	0	0	0	0	0	0	0	0	0	0	0	0	0	0	0	0	0	0	0	0	0	0	0	0	2	0	4	2	0	4	0
15aa296055817ab595a3d36e83114fe2	0	17	61	22	0	32	377	0	23	0	0	0	0	0	51	49	0	12	48	0	0	95	30	11	0	13	0	7	0	0	0	0	0	0	0	0	0	0	0	0	0
510d7ffc6edf0964a1502ffb3b669b96	0	0	0	0	0	0	0	0	0	0	0	0	0	0	0	0	0	0	0	0	0	0	0	0	0	0	0	0	0	0	5	0	0	0	7	5	0	2	0	3	0
df03faaf7d74bf8a0a01d27a96cb8988	0	0	0	0	0	0	0	0	0	0	0	0	0	0	0	0	0	0	0	0	0	0	0	0	0	0	0	0	0	0	0	0	0	0	0	0	0	17	0	0	0
b0900efb43ca47c04ceb0e2edc21ccb1	0	0	0	0	0	0	0	0	0	0	0	0	0	0	0	0	0	0	0	0	0	0	0	0	0	0	0	0	0	0	0	0	0	0	0	0	0	0	0	0	0
592d503b39176fb63ba24c1b0063b691	0	0	0	0	0	0	0	0	0	0	0	28	0	0	0	0	0	0	0	0	0	0	0	0	0	0	817	0	0	0	0	0	0	0	0	0	0	0	0	0	0
a101a602bcdccdc713c62472f4ed1241	0	0	0	0	0	0	0	0	0	0	0	0	0	0	0	0	0	5	4	0	0	0	0	0	0	0	0	0	0	0	0	0	0	0	0	0	0	10	0	3	0
6c18c903c2e61f5fac661fa14a2fc62b	60	14	67	27	6	0	12	0	0	0	0	0	11	0	0	10	0	12	9	7	0	0	0	14	0	0	0	0	0	25	0	14	0	0	0	0	0	0	0	0	0
95a530523d62e47cf10b22a291ede485	0	0	0	0	0	0	0	0	0	0	0	0	0	0	0	0	0	0	0	0	0	0	0	0	0	0	0	0	0	0	0	0	0	0	0	0	0	0	0	0	0
207d105b8c65c7339c1bb2a685ce48ec	0	0	0	0	0	0	0	0	0	0	0	0	0	0	13	0	10	7	0	0	0	0	0	16	0	0	0	0	10	0	0	0	0	0	0	0	0	0	0	0	0
48795c521516513b38c27ceb6db04389	0	0	0	0	0	0	0	0	0	0	0	0	0	0	0	0	0	0	0	0	0	0	0	0	0	0	0	0	0	0	0	0	0	0	0	17	0	9	17	12	15
2cf59a04553fedc97d59e6a8c6ae31cf	0	0	0	0	0	0	0	0	0	0	0	0	0	0	0	0	0	0	0	0	0	0	0	10	0	0	0	0	0	0	0	0	0	0	0	0	0	0	0	0	0
8df4fd37458915bc48748bce7545e150	0	3	0	0	0	0	0	0	0	0	0	0	0	0	0	0	0	0	0	0	0	0	0	0	0	0	0	0	0	0	0	0	0	0	0	0	0	0	0	0	0
4a7e0ca1fbcbcf0b23130cdaed4b6f89	11	0	41	0	0	9	15	12	14	6	0	0	14	0	4	0	0	0	10	16	0	0	0	0	0	4	0	0	0	48	11	0	28	49	19	12	5	12	25	14	6
b4824d7965363dcd7aecde55b1486d6d	0	0	0	0	0	0	0	0	0	0	0	0	0	5	0	0	0	0	0	0	0	0	0	0	0	0	0	0	0	0	0	0	0	0	0	0	0	0	0	0	0
2134d42a42ab65cdca6f4e54eb5f61cf	0	0	0	0	0	0	0	0	0	0	0	0	0	0	0	0	0	0	0	0	0	0	0	0	0	0	0	0	0	5	6	5	7	0	0	0	0	0	0	0	15
8fb6659b42a1a3f7c2556f0cd328637d	0	10	8	55	0	0	11	21	24	30	64	0	9	7	72	27	20	0	0	20	29	0	14	24	18	7	8	12	0	0	0	4	0	4	0	0	0	0	0	0	0
2585c68e80fb66c4b6f1e061a3c6b982	0	0	0	0	0	0	0	0	0	0	0	0	0	0	0	0	0	0	0	14	25	0	0	12	0	0	0	0	0	0	17	55	0	17	66	20	26	32	0	14	0
e620af6a80b0c9b5a7112d38172a469f	0	0	0	0	0	0	0	0	0	0	0	0	0	0	0	0	0	0	0	0	0	0	0	0	0	0	0	0	0	0	0	0	0	0	0	0	0	0	0	0	0
18f86a2a429e1e6cf1632781f6452912	0	0	0	0	0	0	0	0	0	0	0	21	0	9	0	0	0	0	0	0	0	0	0	0	0	0	0	0	14	0	0	0	17	11	0	0	5	0	6	9	0
aa5c6ce40e3eb6222b5d10c7313f54cc	0	0	0	0	87	11	11	0	0	0	0	0	0	38	6	56	0	0	6	6	41	18	64	50	29	5	18	0	0	8	0	6	70	19	0	10	9	8	122	18	26
fd9c0e67b0ef007d76189ac8ed8f6ba1	0	0	0	0	0	0	0	0	0	0	0	0	0	0	0	0	0	0	0	0	0	0	0	0	0	0	0	0	0	10	0	0	0	0	0	0	0	0	0	0	0
e4937c54f687d0300c2ff66d66330836	0	0	0	0	0	93	21	0	190	0	34	0	0	167	0	98	0	58	0	16	0	0	0	0	0	0	0	0	0	0	0	0	0	0	0	0	16	0	0	0	0
8dd9d131f72824e22925332a21720f15	0	0	0	0	0	0	0	0	0	0	0	0	0	0	0	0	0	0	0	0	0	0	0	0	0	0	0	0	0	0	0	0	0	0	8	0	0	11	0	0	0
87fd43e6f436e9c92b7dec108f542886	0	0	0	19	9	87	20	0	204	0	30	0	0	170	0	84	0	56	0	18	0	0	0	0	0	0	0	0	0	0	0	0	0	0	13	0	14	0	0	0	0
3c10919f4c6d1cb673579c8636c54082	0	0	0	0	0	0	0	0	0	0	0	0	0	0	0	0	0	0	0	0	0	0	0	0	0	0	0	0	0	0	24	45	8	15	25	0	0	32	0	13	0
beca4d2d302b24fb733e2371b36b02de	0	0	0	0	0	0	0	0	0	0	0	0	0	0	0	0	0	0	0	0	0	0	0	0	0	0	0	0	0	0	0	0	0	0	6	0	0	0	0	0	0
36bd6ed17e60df7b235f2c5983f5e9e8	0	0	0	0	0	0	0	0	0	0	0	0	0	0	0	0	0	0	0	0	0	0	0	0	0	0	0	0	0	0	9	5	0	0	0	0	0	0	0	4	0
474c731ff928f1e831a555702701a5dc	0	0	0	0	0	0	0	0	0	0	0	0	0	0	0	0	0	0	0	0	0	0	0	0	0	0	0	0	0	0	0	0	0	0	0	0	0	0	0	0	0
47564658fe972cddc4a3d60a3219950a	0	0	0	0	0	0	0	0	0	0	0	0	0	0	0	0	0	0	0	0	0	0	0	0	0	0	0	0	0	0	0	0	0	0	0	0	0	0	0	0	0
21bdb137d603f1b59cd7211faf8c9cce	0	0	0	0	0	0	0	0	0	0	0	0	0	0	0	0	0	0	0	6	0	0	0	0	0	0	0	0	0	0	7	0	0	0	0	0	0	0	0	0	0
19ecee3efe2508acccfba23a8df2a01c	0	6	0	0	0	0	0	0	0	0	0	10	0	3	0	16	0	0	0	0	0	0	0	0	0	6	4	4	0	7	0	10	0	0	0	0	0	0	0	6	0
4b3446886b0bc35a80ca4cc2a0ac09ba	9	5	16	9	64	70	26	20	20	0	10	32	29	29	78	63	106	7	0	14	13	0	17	19	16	7	11	10	0	0	0	0	0	0	0	0	0	0	0	0	0
284c1c70b3f23b8457baadf546a75068	0	0	0	0	0	0	0	0	0	0	0	0	0	0	0	0	0	0	0	0	0	0	0	0	0	0	0	0	0	0	5	6	0	0	10	0	0	0	0	0	0
2a0f26fac113d046bd6bd3af0029c1da	0	0	0	0	0	0	0	0	0	0	0	0	0	107	36	537	27	0	0	0	0	0	0	0	0	0	0	0	0	0	0	0	0	0	0	0	0	0	0	0	0
04cb8553e0589a1dc7164ad85a91c347	0	0	0	0	0	0	0	0	0	0	0	0	0	0	7	0	0	0	0	0	0	0	0	0	0	0	0	0	0	0	0	0	0	0	0	0	0	0	0	0	0
6a5a834f2302835078f7afeb682ba555	0	0	0	0	0	0	0	0	0	0	0	0	0	0	0	0	0	0	0	0	0	0	0	0	0	0	0	0	0	0	0	0	0	0	0	0	0	0	0	0	0
78c362e89c9e541bb4ad1983d5af64f2	0	0	0	0	13	5	5	0	0	0	0	0	0	4	8	5	5	10	13	36	4	0	18	0	0	10	0	0	0	6	8	10	0	0	26	9	0	0	0	0	0
fdd00f6c8a8f8a915a12db7aa94cf3a0	43	41	51	64	12	11	0	14	23	10	12	42	26	0	33	67	56	14	0	0	19	0	20	16	13	12	8	10	0	0	0	0	0	0	0	0	0	0	0	0	0
c623d13a3a1a09190ee777de9281d76a	0	4	0	5	0	17	3	2	17	0	5	23	76	0	14	9	0	45	33	77	0	0	0	9	0	0	12	0	0	51	8	133	0	0	0	0	0	0	0	0	0
425f9f91ae9355dcd3890e42eba40803	0	0	43	17	26	20	11	99	39	123	34	11	0	0	0	19	36	0	0	0	0	0	14	0	0	21	0	0	7	33	27	31	0	14	17	0	12	0	0	0	0
4e16be0da6c2f55c8ff8f8fa0dd5fc7c	0	0	0	0	0	0	0	0	0	0	0	0	0	0	0	0	0	0	0	0	0	0	0	0	0	0	15	0	11	31	26	28	10	0	0	24	0	6	9	0	14
01f253ffbe9a418564283b4f84ae0bbc	0	0	0	0	0	0	0	0	0	0	0	0	0	0	0	0	0	0	0	0	0	0	0	0	0	0	0	0	0	0	0	0	0	0	0	0	0	0	0	0	0
a5f431d6ca72091e83dd7865abfae02a	0	0	0	0	0	43	123	0	36	0	35	0	0	49	48	0	0	37	73	62	5	9	0	6	119	0	0	23	0	0	0	0	0	0	0	0	0	0	0	0	0
7e140381e8703d5778b5814e87ad870c	0	0	0	0	0	0	0	0	0	0	0	0	0	0	0	0	0	0	0	0	0	0	0	0	0	0	0	0	0	0	0	0	0	0	0	0	10	0	0	0	0
55139ea8d383f95cede426bf98b0fe31	0	0	0	0	0	0	0	0	0	0	0	0	0	0	0	0	0	0	0	0	0	0	0	0	0	0	0	0	0	0	0	0	0	0	15	0	14	0	0	0	0
45c6fad312f1e18a32554287a1221f9a	0	0	0	0	0	0	0	0	0	0	0	0	0	0	8	0	0	0	0	0	0	0	0	0	0	0	0	0	0	0	0	0	13	19	16	11	14	18	16	27	37
4cb1c6b00b8c1d149b009993d42bfc99	0	0	0	0	0	0	0	0	0	0	0	14	0	0	0	13	0	0	0	0	0	0	0	12	0	10	0	0	0	0	56	87	0	0	0	0	0	0	0	0	0
9edbffe1dada2f3690ebf8d5cf2e317d	3	0	0	0	0	0	0	0	0	0	0	0	0	0	0	0	2	0	5	0	0	0	0	0	6	0	0	0	0	0	0	0	0	0	0	0	0	0	0	0	0
59352aeb8530ed1b4a3a51a5de1f8c42	0	0	0	0	0	0	0	0	0	0	0	0	0	0	0	0	0	0	0	0	0	0	0	0	0	0	0	0	0	0	0	0	0	0	0	0	0	0	0	0	0
fbd930bc5f78da523c7893b801e139a4	0	0	0	0	0	0	0	0	0	0	0	0	0	0	0	0	0	0	0	0	0	0	0	0	0	0	0	0	0	0	0	9	0	0	0	0	5	60	5	0	0
0401686feae586da9053c5b482372db4	0	0	4	0	0	34	0	0	0	0	0	0	0	0	0	2	2	2	8	21	66	0	16	6	0	0	63	3	0	0	0	0	0	8	6	3	0	4	0	0	0
92ed36ed541a717f384bf49a97211b5f	0	0	0	0	0	0	0	0	0	0	0	0	0	8	8	14	19	0	0	0	0	19	0	0	0	0	0	0	0	0	6	0	0	0	0	0	0	5	4	4	3
816d915ceb70edc3c13a73b841de8154	0	0	0	0	0	0	0	0	0	0	0	0	0	0	0	0	0	0	0	0	0	0	0	0	0	0	0	0	0	0	0	0	0	0	0	0	0	0	0	12	0
c69657ed605c6e840bd85d74fed04f73	0	0	0	0	0	0	0	0	0	0	0	0	0	0	0	0	0	0	0	0	0	0	0	0	0	0	0	0	0	0	0	0	0	0	0	0	0	7	0	0	0
61cdd629023cde15e1483a522fa8aaa4	0	0	0	0	0	0	0	0	0	0	0	0	0	0	4	0	0	0	0	0	0	0	0	0	0	0	0	0	4	0	10	0	0	4	0	0	0	0	0	0	0
364f538db5d36a792e083380a35a1d27	0	0	0	0	0	0	0	0	0	0	0	0	0	0	0	0	0	0	0	0	0	0	0	0	0	0	0	0	0	0	0	0	0	0	0	0	0	0	0	0	0
4b1287f35cac319855ff132b3c0198f4	0	0	0	0	0	0	0	0	0	0	0	0	0	0	0	0	0	0	0	0	0	0	0	0	0	0	0	0	0	0	0	0	0	0	0	0	0	0	0	0	0
10e0575dabd38428ac1e2759cdcf02ed	0	0	0	0	0	0	0	0	0	0	9	0	0	0	0	0	0	4	0	0	0	0	0	0	0	0	0	0	0	0	0	0	0	0	0	9	4	7	0	7	0
374919df683283cfc6b67dace89ff3ef	0	3	9	6	0	0	0	0	0	0	0	0	0	0	3	5	0	0	4	3	0	0	7	0	6	0	0	5	3	0	8	0	0	12	0	0	0	0	0	0	0
d187dfd92e7ec5baf41bf77446d9f9b9	0	0	7	0	0	0	0	0	0	0	0	0	0	0	0	22	18	0	0	7	0	18	0	0	0	28	9	0	0	10	0	14	0	15	0	10	20	12	0	6	0
f0270b68808f8e661a5797076ab342f9	9	9	45	6	45	26	100	0	56	0	7	117	12	57	0	0	8	17	13	6	0	8	11	0	9	0	0	28	0	0	0	4	0	0	0	0	0	0	0	0	0
e7c874751c2ff5f9b372fb48e6e9e971	0	0	0	0	0	120	16	0	3	0	7	30	7	63	19	123	31	0	34	0	14	0	35	3	0	0	17	76	0	0	0	0	0	0	0	0	0	0	0	0	0
516aced5cbf50c5a8af552f183b69687	0	0	34	14	0	0	6	39	0	5	0	0	0	0	5	5	5	0	0	0	4	0	3	15	0	6	0	0	0	0	0	6	0	21	0	0	0	0	0	0	0
7e61cea650bf340402d4b513c109d664	0	0	0	0	0	0	0	0	0	0	0	0	0	0	0	0	0	0	0	0	0	0	0	0	0	0	0	0	0	0	0	0	0	0	7	0	8	0	0	0	0
2ecf030b2613c8008968dbb41827b96a	0	0	0	0	0	0	0	0	0	0	0	0	0	0	0	0	0	0	0	0	0	0	0	0	0	0	0	0	0	0	0	0	0	0	0	0	0	4	0	0	0
fd1a9f7d3218064492e12f2c82fc4464	0	0	0	0	0	0	0	0	0	0	0	0	0	0	0	0	0	0	0	0	0	0	0	0	0	0	0	0	0	0	0	0	27	0	8	4	14	5	65	9	38
227465dd5217655ffcb18edf90f6d96b	0	0	0	0	0	13	15	0	24	0	28	0	0	0	15	20	22	0	11	0	0	0	0	0	24	0	21	0	0	0	0	0	0	0	0	0	0	0	0	0	0
9821b1da4a56d73cd664905d2032c977	0	0	0	0	277	0	4	169	0	45	23	0	0	0	0	0	0	0	4	0	7	0	0	0	0	0	5	0	0	0	0	0	0	0	0	0	0	0	0	0	0
d9896cf11f944b48193d14e4beb0315a	0	0	0	0	0	0	0	0	0	0	0	0	12	0	0	0	0	0	20	47	22	14	0	33	68	8	36	22	0	0	0	15	0	0	0	0	0	0	0	0	0
8cea009fb0768ef9c259b1b0df23be3e	0	0	0	0	0	0	3	0	0	0	0	0	0	0	0	0	0	0	0	0	0	0	0	0	0	0	0	0	0	0	0	0	0	0	0	0	0	0	0	0	0
af138395a87114ec6e714227de2964d1	0	0	0	0	0	0	0	0	0	0	0	0	0	0	0	0	0	0	0	0	0	0	0	0	0	0	0	0	0	0	0	0	0	0	0	0	0	0	0	0	0
14f86c8b8a124a57f3d004d30acd6781	0	0	0	0	0	0	0	0	0	0	0	0	0	0	0	0	0	0	0	0	0	0	0	0	0	0	0	0	0	0	9	0	0	0	0	0	0	0	0	0	0
7f4882f578d0269478f716d683213dd9	0	0	0	0	0	0	46	198	0	84	19	0	0	0	0	0	41	0	0	0	0	0	0	0	136	39	0	0	0	0	0	0	0	0	0	0	0	0	0	0	0
70403aee88d9f9f9060f5d7b766093eb	0	0	0	0	0	0	0	0	0	0	0	0	0	0	6	0	0	0	0	0	0	0	0	0	0	0	0	0	0	8	0	0	0	0	0	11	19	6	6	0	0
d7cdf33684004c9da005b88be34b9ea0	0	0	0	0	0	0	0	0	0	0	0	0	0	0	0	0	0	0	0	0	0	0	0	0	0	0	0	0	0	0	0	0	0	0	0	0	0	0	0	0	0
f432b8a325e1a6d74a4447abe3cff957	0	0	0	0	0	0	0	0	0	0	0	0	0	0	0	0	0	0	0	0	0	0	0	0	0	0	0	0	0	0	0	0	0	0	0	0	0	0	0	0	0
7d8aa98407680f68b0432d65413e4526	0	0	0	0	0	0	0	0	0	0	0	0	11	0	0	0	0	0	0	0	0	0	0	0	0	0	0	0	0	0	0	0	36	22	0	0	0	0	0	0	0
5851c72e032c5b6a484abb68a47fee6f	0	133	0	10	14	0	69	0	0	0	0	0	80	55	0	29	21	31	0	34	0	0	0	0	0	0	0	0	0	0	0	0	0	0	0	0	0	0	0	0	0
7cb95d831e6682f3859aae034d71af2d	0	0	0	0	0	0	0	0	0	0	0	0	0	0	0	0	0	0	0	0	86	246	123	64	0	0	0	0	0	0	0	0	0	0	0	0	0	0	0	0	0
c5ada280db0f62c2d4560baf4aea6b00	0	0	0	0	0	0	0	0	0	0	0	0	0	0	0	0	0	0	0	0	0	0	0	0	0	0	0	0	0	10	6	0	0	0	0	0	31	0	24	0	15
602ed17a5c2dd290e4222f3f87b1c73c	0	0	0	0	0	0	0	0	0	0	0	0	0	0	0	0	0	0	0	0	0	0	0	0	0	0	0	0	0	5	0	0	0	0	0	0	0	0	0	0	0
ae851d2c43cecfdef4d5f7f476dfde67	0	0	0	0	0	0	0	0	0	0	0	0	0	0	0	0	0	0	0	0	0	0	0	0	0	0	0	0	0	0	0	14	0	0	0	0	0	0	0	0	0
2a34dd4af110ea8f7541353f3cb216e4	0	3	0	0	0	0	0	0	0	0	0	0	0	0	0	0	0	10	0	9	0	0	0	0	0	0	0	0	12	102	0	0	0	0	0	0	21	0	0	0	0
cf524e96a29d3a08e7f40c11abd135dd	22	21	0	0	22	12	74	10	0	0	0	21	0	0	0	14	24	0	11	9	24	12	36	18	30	0	0	12	8	0	0	0	0	0	0	0	0	0	0	0	0
5c43bf571ad89019e3e29144ec5ef38b	10	14	20	10	14	32	9	9	12	0	11	18	10	13	30	12	23	31	60	43	24	19	0	23	4	6	7	11	0	0	0	0	0	0	0	0	0	0	0	0	0
81fec6e92f8a4cf4ad729de42df0d0ee	0	0	0	0	0	0	0	0	0	0	0	0	0	0	0	0	0	0	0	0	0	0	0	0	0	0	0	0	0	0	0	0	0	0	0	0	0	0	0	0	0
ba580490ebaf0059dae07a087305c2a6	0	0	0	0	0	0	0	0	0	0	0	0	0	41	0	57	57	64	25	12	55	36	37	58	0	14	9	35	0	0	0	0	0	0	0	0	0	0	0	0	0
ebe18823e0cc988df76406aa77273c61	0	15	0	11	33	0	0	9	0	7	0	7	5	8	0	26	3	0	5	0	25	132	9	23	0	54	33	0	0	0	0	10	0	0	0	0	34	0	0	0	0
767c7d0c3a050e51599d732895d0ae12	0	0	0	0	0	0	0	0	0	0	0	0	0	0	0	0	0	0	0	0	0	0	0	0	0	0	0	0	0	0	0	0	0	0	0	0	0	0	0	0	0
d7618b09fe4ee66ffab6d116584f90d0	0	3	0	28	0	20	11	15	7	9	8	12	0	0	0	14	7	12	26	16	11	14	72	8	44	28	54	57	0	0	0	0	0	0	0	0	0	0	0	0	0
c563eee7c34a6a5689d14c7ea09f2651	0	0	0	0	7	0	0	0	44	0	0	102	162	0	6	22	21	10	15	8	0	3	0	21	32	0	0	16	0	0	0	0	0	0	0	0	0	0	0	0	0
891db8409a2cf161139c45ec3ffc0931	0	0	0	0	0	0	0	0	0	0	0	0	0	0	0	0	0	0	0	0	0	0	0	0	0	0	0	0	0	0	0	0	0	0	0	0	0	0	0	0	0
8f224cf7b1950404d88dd9a11f90cc1f	0	0	0	0	42	0	12	0	69	0	95	48	0	0	48	0	9	0	0	10	5	0	30	45	4	0	22	0	0	0	0	0	0	0	0	0	0	0	0	0	0
bf11b59d6edd9693e290191858d666d7	10	5	25	0	0	9	4	0	0	0	0	0	13	0	0	11	0	0	0	0	11	4	20	7	11	28	22	23	0	0	0	10	0	5	0	13	0	0	9	0	0
06356c1fcfc5fe6e60e498b46a3ee186	0	0	0	0	0	0	0	0	0	0	0	0	0	0	0	0	0	0	0	0	0	0	0	0	0	0	0	0	0	0	0	0	0	0	0	0	0	0	0	0	0
7865cc06b59fb02c1ae4fcad7b0f24e7	0	0	0	0	0	0	0	0	0	0	0	7	0	0	0	0	10	0	0	0	0	6	0	0	0	0	0	0	0	0	0	0	0	0	0	0	0	0	0	0	0
94f602474073118f0e782a9424670022	0	0	0	0	0	0	0	0	0	0	0	0	0	0	0	0	0	0	0	0	0	0	0	0	0	2	0	0	0	0	0	0	0	0	0	0	0	0	0	0	0
be79d792b96a9020bf88d25f1d19a068	0	0	0	0	0	31	11	0	19	0	24	0	74	0	12	9	33	43	38	13	0	0	0	0	33	0	12	28	6	0	8	29	0	0	0	0	0	0	0	0	0
0942496f362831b2ce0760db8b5e89a6	0	0	0	0	5	0	0	4	0	0	0	0	7	0	0	0	0	0	0	0	0	0	0	0	0	0	0	4	0	0	0	9	0	5	0	0	5	0	0	4	0
4e39c685a80210ed2779ee10cf1083b0	0	0	0	0	0	0	0	0	0	0	0	0	0	47	22	13	12	27	49	29	49	59	0	0	99	0	0	43	0	0	0	0	0	0	0	0	0	0	0	0	0
d0c736e70b491bd80f7b56fceca2fde3	0	0	0	0	0	0	0	0	0	0	0	0	0	0	0	0	0	0	0	0	0	0	0	0	0	0	0	0	0	0	0	0	0	0	24	0	0	0	0	0	0
ff31165c5672d13276e7d66bca24ea6f	0	0	0	0	0	0	0	0	0	0	0	0	0	0	0	0	0	0	0	0	0	0	0	0	0	0	0	0	0	0	0	0	0	0	0	0	0	0	0	0	0
db6b57f64e693e434a2c8fdba53980ac	0	0	0	0	0	0	0	0	0	0	0	0	0	0	0	0	0	0	0	0	0	0	0	0	0	0	0	0	0	0	0	0	0	0	0	0	0	0	0	0	0
13f64c3734c51d064ddbb0cde4976ace	0	0	0	0	0	0	0	8	0	2	0	0	0	0	4	0	7	0	0	7	0	0	0	0	0	0	0	8	0	0	0	0	0	0	0	0	0	0	0	0	0
3509a053188bc1de341261455b229bd8	0	0	0	0	0	0	0	16	0	21	0	0	0	0	0	13	0	0	24	0	0	0	0	0	0	0	0	0	0	0	0	0	0	0	0	0	0	10	0	0	0
ec4be1d52fc60fb40714904748250ae0	0	0	0	0	0	0	0	8	0	0	0	0	0	0	0	0	0	20	10	0	9	0	0	0	0	10	0	0	0	0	0	0	0	0	0	0	0	0	0	0	0
bc141d6ca3ea562f9207a93a097bf1bd	0	0	0	0	0	0	0	0	0	0	0	0	0	0	0	0	0	0	0	0	0	0	0	0	0	0	0	0	0	0	0	0	0	0	0	0	0	0	0	0	0
088421067ed71a523e6f46d372d57994	67	15	5	0	17	0	55	37	26	12	0	0	0	6	21	0	9	0	0	21	106	12	0	0	0	0	0	23	0	0	0	0	0	0	0	0	0	0	0	0	0
0a4ca7a43f7fe31af2d886411c67a034	0	0	0	0	0	0	0	0	0	0	0	0	0	0	0	0	0	0	0	0	0	0	0	0	0	0	0	0	0	0	0	0	0	0	0	0	0	0	0	0	0
4f79a7f0a427aeed3e8412530a54c0da	15	5	0	0	0	0	0	9	13	0	13	13	7	16	31	20	16	0	6	3	9	0	0	0	7	8	5	8	6	0	14	12	0	5	19	19	22	14	9	12	21
6110e2ffa2926806c8e123008f798c84	0	0	0	0	0	0	0	0	0	0	0	0	0	0	0	0	0	0	0	0	0	0	0	0	0	0	0	0	0	0	0	0	0	0	0	0	0	0	0	0	0
324fae46ddd5eb0699119aaf549716b4	0	0	6	0	0	0	0	0	0	0	0	0	0	0	6	0	0	0	7	14	0	0	0	9	0	0	0	0	0	5	14	0	0	0	0	12	0	0	0	0	0
eee7755356739f14a105a8f0ebe854d3	0	0	0	0	0	0	0	0	0	0	0	0	0	0	0	0	0	0	0	0	0	0	0	0	0	0	0	0	0	0	0	0	0	0	0	0	0	0	0	0	0
194e00e30d5a496500ed7a9d226d7c47	0	0	0	0	0	0	0	0	0	0	0	0	0	0	6	4	0	0	0	5	0	0	0	0	0	0	0	0	0	0	0	6	0	3	0	0	0	0	0	0	0
0918df47bf9d78c94c1237bc38a3befa	0	0	0	0	0	0	0	0	0	0	0	0	0	0	0	0	0	0	0	0	0	0	0	0	0	0	0	0	0	0	0	0	0	0	0	0	0	0	0	0	0
06740dfe93fec4c3cf50bd2ae07b53ec	0	0	0	0	0	0	0	0	0	0	0	0	0	0	0	0	0	0	0	0	0	0	0	0	0	0	0	0	0	0	0	0	0	0	0	0	0	0	0	0	0
27bf50a748ff29d2c3566102ad1f3701	0	0	0	0	0	0	0	0	0	0	0	0	0	34	377	0	0	0	0	0	0	0	0	0	0	0	0	0	0	0	0	0	0	0	0	0	0	0	0	0	0
c272402df4cb70ee781d03b50efea0cf	0	0	0	0	0	0	0	0	0	0	0	0	0	0	0	0	0	0	0	0	0	0	0	0	0	0	0	0	0	0	0	0	0	0	0	0	0	0	0	0	0
4e45ccf85033a3c0ffeb77ceb6f8319c	0	0	13	12	0	0	0	0	13	0	0	0	0	0	0	0	0	0	0	0	0	0	0	0	0	0	0	0	0	0	0	0	0	0	0	0	0	0	5	0	0
5505bddf936ae82aeb6989e1dc1d3829	21	0	30	0	23	21	23	0	0	0	14	9	16	26	134	13	23	18	0	0	0	0	0	0	0	0	0	0	0	0	0	0	0	0	0	0	0	0	0	0	0
85b7d7dd15dd55774db4525af55a22f0	0	0	0	0	0	0	0	0	0	0	0	0	0	0	0	0	0	0	0	0	0	0	0	0	0	0	0	0	0	0	0	0	0	0	0	0	0	0	0	0	0
1e016f7c1233ee8f16c7d75836ebd3b1	0	0	0	0	0	0	0	0	0	0	0	0	0	0	0	0	0	0	0	13	8	0	0	9	0	0	0	0	0	0	0	0	0	0	0	0	0	0	0	0	0
331254b5956a1999c69c23b173a6ea23	0	0	0	0	0	0	0	0	0	0	0	0	0	0	0	0	0	0	0	0	0	0	0	0	0	0	0	0	0	0	0	0	0	0	0	0	0	0	0	0	0
9fc80fa341a0b8eadea9574958b852f2	0	0	0	0	0	0	0	0	0	0	0	0	0	0	0	0	0	0	0	0	0	0	0	0	0	0	0	0	0	0	0	0	0	0	0	0	4	0	0	0	0
0aa848d242c878cf2320f2cdee877d0e	5	0	9	0	6	0	0	5	13	0	0	46	43	10	19	23	39	15	12	38	0	2	0	5	0	0	0	0	0	10	4	13	0	0	0	16	4	4	0	0	0
6b5cc9eb50e8a9837c6eb0ae8667977a	0	0	0	0	0	0	0	0	0	0	0	0	0	0	0	0	0	0	0	0	0	0	0	0	8	0	0	0	0	0	0	0	0	0	0	0	0	0	0	0	0
0f3e50f3de8b774ab92713257ec38507	0	0	0	0	9	36	11	0	34	0	33	0	0	0	9	18	6	27	36	10	0	0	0	0	68	0	33	54	0	0	0	0	0	0	0	0	0	0	0	0	0
e00b194f8f55a21fb65afdfd15fbf777	0	0	0	0	0	0	0	0	0	0	0	0	0	0	0	0	0	0	0	0	0	0	0	0	0	0	0	0	0	11	0	0	40	9	0	0	10	0	74	0	0
079c6182c0a224214d862edf78ee7024	0	0	0	0	0	0	0	0	0	0	0	0	0	0	0	0	0	0	0	0	0	0	0	0	0	0	0	0	0	0	0	0	0	0	0	0	0	0	0	0	0
dcfc4ac67e9539c018c26b5781d95b2a	0	0	0	0	0	0	0	0	0	0	0	0	12	0	0	0	0	0	0	0	0	0	0	0	0	0	0	0	0	0	0	0	0	0	0	0	0	0	0	0	14
464a13ca97d5b99a6b93cdadf9872113	0	0	0	0	150	0	0	0	22	0	21	0	0	0	0	0	0	0	0	0	0	0	0	0	0	0	0	0	0	0	0	0	0	0	0	0	0	0	0	0	0
db2a560daa2c88e7ebfa41b42874ba06	26	0	0	16	0	0	34	0	18	0	0	0	0	0	16	0	21	0	10	0	15	13	0	12	31	0	0	0	0	0	0	12	0	0	0	0	0	0	0	0	0
9befb81701b2cb6a23deec8024fcac0c	0	0	0	0	0	0	0	0	0	0	0	0	0	0	0	0	0	0	0	0	0	0	0	0	0	0	0	0	0	0	0	0	0	0	0	0	0	0	0	0	0
aef55ddf7e109cfde7dc703cb5af81c7	0	0	0	0	0	0	0	0	0	0	0	0	0	0	0	0	0	0	0	0	0	0	0	0	0	0	0	0	0	0	0	0	0	0	5	9	0	0	0	0	5
c5db876031dd977d88f52f400d82abdb	0	0	0	0	70	200	85	0	0	0	0	0	0	0	0	0	0	0	0	0	0	3	0	0	0	0	0	0	0	0	0	0	0	0	0	0	0	0	0	0	0
107c69b9d27c8a78387a7b21a514b99c	0	17	10	17	0	0	0	199	0	0	0	0	0	0	11	9	14	0	0	4	0	0	0	0	89	0	0	0	0	0	0	0	0	0	0	0	0	0	0	0	0
a002ad014d8498095190c176f36bc523	0	0	0	0	0	0	0	0	0	0	0	0	0	0	0	0	0	0	0	0	0	0	0	0	0	0	0	0	0	0	0	0	0	0	0	0	0	0	0	0	0
e1134787a9c152d0dbdb82f0d8ae1e08	0	0	0	0	0	0	0	0	0	0	0	0	0	0	0	0	0	0	0	0	0	0	0	0	0	0	0	0	0	0	4	0	0	0	0	16	0	0	0	0	0
3e1eaa1d925d846c1de06e1dfffb0539	0	0	0	0	0	0	0	0	0	0	0	0	0	2	56	53	98	0	0	2	0	0	0	3	0	0	0	0	0	23	0	0	0	0	0	0	39	0	0	0	4
2f7c22d115dfc6b60cb7052059ce1d89	0	0	0	0	0	0	0	0	0	0	0	0	0	0	0	0	0	0	0	0	0	0	0	0	0	0	0	0	0	0	0	0	0	0	0	0	0	0	0	0	0
61c7b61da2ccbdc8fffa4fe66d8b52aa	0	0	0	0	0	0	0	0	0	0	0	0	0	0	0	0	0	0	0	0	0	0	0	0	0	0	0	0	0	0	0	0	0	0	0	0	0	0	0	0	0
cb7d544f50108fb44c808260f2cd4c4e	0	0	0	0	14	0	24	0	0	0	0	0	0	0	0	0	0	13	13	0	0	0	0	8	23	0	0	27	0	0	0	0	0	0	0	0	0	0	0	9	0
e8a750ea84e93d2f52e3d09802de8943	0	0	0	0	0	0	0	0	0	0	0	0	0	0	0	0	0	0	0	0	0	0	0	0	0	0	0	0	0	0	0	0	0	0	0	0	0	0	0	0	0
0af86a08ceca0624f5f4cdfca0ab1eef	7	5	23	7	22	27	35	0	0	0	0	0	3	22	48	84	55	0	11	0	0	0	0	0	0	0	0	0	0	0	0	0	0	0	0	0	0	0	0	0	0
b0311920d46d255f8189ea03869c90d5	30	60	28	64	0	0	0	0	0	0	0	0	0	25	22	0	0	0	23	46	0	0	0	0	0	0	0	0	0	0	0	0	0	0	0	0	0	0	0	0	0
2d8c782de7ea4a0fb25baa357e13327d	0	0	0	12	0	0	0	0	0	0	0	0	0	7	14	17	20	0	0	0	0	11	0	12	18	9	15	23	0	0	0	0	0	0	0	0	0	90	26	18	39
ffcda7b81482764cb76f0b72341aa35e	0	0	29	0	30	21	66	6	36	0	0	48	0	36	11	0	0	5	12	0	0	6	8	0	13	0	8	13	0	0	0	0	0	0	0	0	0	0	0	0	0
3da1a874b33043c1fc37c99fb3782471	0	0	0	0	5	0	5	0	0	0	0	10	0	0	0	0	0	0	0	0	0	4	0	0	0	0	0	0	0	0	0	0	0	0	0	0	0	0	6	0	0
f02abac08172618239b17b1c3331ea98	0	0	0	0	0	0	0	0	0	0	0	0	0	0	0	0	0	0	0	0	0	0	0	0	0	0	0	0	0	0	0	0	0	0	0	0	0	0	0	0	0
332888a39f731b2ac901d4ed820cdd23	0	0	0	0	0	0	0	0	0	0	0	0	0	0	0	0	0	0	0	0	0	0	0	0	0	0	0	0	0	0	0	0	0	0	5	0	0	0	0	0	0
4dd1cc073e524c538139f47da965f874	0	0	0	0	0	0	0	0	0	0	0	0	0	6	0	0	0	7	11	0	0	0	0	0	0	0	0	0	0	0	0	0	0	0	0	0	0	0	0	0	0
1d598fda1e58ae717382f7bbaade3fa5	0	0	0	0	0	0	0	0	0	0	0	0	0	0	0	0	0	0	0	0	0	0	0	0	0	0	0	0	0	0	0	0	0	0	0	6	0	4	0	6	0
9210898b454f9827431ab400a5f654f6	0	0	0	0	0	0	0	0	0	0	0	0	0	0	0	0	0	0	0	0	0	0	0	0	0	0	0	0	0	0	0	0	0	0	0	0	0	0	0	0	0
c2a5c93d7a33309a16455e9524a7bac6	0	0	0	0	0	0	0	0	0	0	0	0	0	0	0	0	0	0	0	0	0	0	0	0	0	0	0	0	0	0	0	0	0	0	0	0	0	0	0	0	0
818797ac745fa76506aaeaaabd1c0eb3	4	0	0	0	0	0	0	0	0	0	0	0	0	0	0	0	0	0	0	0	0	0	0	0	0	0	0	0	0	0	0	0	0	0	0	4	0	0	0	0	0
dcfb85a55376fce0527122ca1255a557	0	0	0	0	0	0	0	0	0	0	0	0	0	0	0	0	0	0	0	0	0	0	0	0	0	0	0	0	0	0	0	0	0	0	12	0	0	0	0	0	0
450eded9aa069d90db42e5609f16d4cd	0	0	0	0	0	14	0	0	0	38	0	0	0	0	0	0	0	0	0	0	0	0	0	0	0	11	0	0	7	9	43	55	0	0	0	0	9	0	0	0	0
4feba0bde9c2d585809231600e1fce42	0	0	0	0	0	0	0	0	0	0	0	0	0	0	0	0	0	0	0	0	0	0	0	0	0	0	0	0	0	0	0	0	0	0	0	0	0	0	0	0	0
dd29acec48c92583454cb00586ea8b2b	0	0	0	0	0	0	0	0	0	0	0	0	0	0	0	0	0	0	0	0	0	0	0	0	0	0	0	0	0	0	0	0	0	0	0	0	0	0	0	0	0
bf780058e41c62815571ea6fcfbda6f4	0	0	0	0	17	37	18	0	23	0	10	0	0	0	0	0	0	0	0	0	0	0	12	0	0	0	22	19	20	117	17	19	0	0	0	0	0	0	0	0	0
bdff457f10cf5a4ac9f98f76c2a385c4	0	0	0	0	0	0	0	0	0	0	0	0	0	0	0	0	0	0	0	0	0	0	0	0	71	0	0	33	0	0	0	0	0	0	0	0	0	0	0	0	0
619156672cf3ec99109da2c069c23530	0	0	0	0	0	0	0	0	0	0	0	0	0	0	0	0	0	0	0	0	0	0	0	0	0	0	0	0	0	0	0	0	0	0	66	50	20	32	0	27	0
cde7ee30dea3533948a15199c26c636b	0	0	0	0	0	0	0	0	0	0	0	0	0	0	0	0	0	0	0	0	0	0	0	0	0	0	0	0	0	0	0	0	0	0	0	0	0	0	0	0	0
7fc2a2c4920ac7d90706fe6837c04215	12	0	11	0	0	0	0	0	8	0	0	0	22	13	0	8	10	25	0	26	44	101	0	0	23	0	0	24	0	0	0	0	0	0	0	0	0	0	0	0	0
bd37277880bf76e7fc5528c59f8e1841	0	0	0	0	0	0	0	0	0	0	0	0	0	0	0	0	0	0	0	0	0	0	0	0	0	0	0	0	0	0	0	0	0	0	23	17	0	18	0	0	0
bcc14a79efb8ed221b078d44514d681c	0	0	0	0	0	0	0	0	0	0	0	0	56	0	197	33	0	0	0	15	0	0	0	0	0	0	0	0	0	0	0	0	0	0	0	0	0	0	0	0	0
6f83445d01cabeefbbd09be1aaaf4f19	0	0	0	0	0	0	0	0	0	0	0	0	0	0	0	0	0	0	0	0	0	0	0	0	0	0	0	0	0	0	0	0	0	0	0	0	0	0	0	0	0
ff799f2a2e25385ba2c04d629fe4a935	0	0	0	0	0	0	0	0	0	0	0	0	0	0	0	0	0	0	0	0	0	0	0	0	0	0	0	0	0	0	0	0	0	0	0	0	0	0	0	0	0
164d00a984fe6adc534d1b8a617c5233	0	0	0	0	0	0	0	0	0	0	0	0	0	0	0	0	0	0	0	0	0	0	0	0	0	0	0	0	0	0	0	0	0	0	0	0	0	0	0	0	0
2834a85a8e3c2f243a11f547748d66fd	0	0	0	0	0	0	0	0	0	0	0	0	0	0	0	0	0	0	0	0	0	0	0	0	0	0	0	0	0	0	0	10	0	0	0	0	0	0	0	0	0
14bc4fc76b34ce55e919a67be17f1a14	0	0	0	0	0	0	0	0	0	0	0	0	0	0	0	0	0	0	0	0	0	0	0	0	0	0	0	0	0	0	0	0	0	0	0	0	0	0	0	0	0
239d4711860b1f5e73be72956b256b4d	0	0	8	0	0	0	16	0	9	9	0	4	0	0	0	0	6	0	0	0	0	0	0	0	9	8	0	0	0	0	0	0	0	0	0	0	0	0	0	0	0
422c64b6fb8fd9bab4495de9861d3609	0	0	0	0	0	0	0	0	0	0	0	0	0	0	0	0	0	0	0	0	0	0	0	0	0	0	0	0	0	0	0	0	0	0	0	2	0	0	0	0	0
b26da1a435908a5752bd883f6474bad4	0	0	0	0	0	0	0	0	0	0	0	0	0	0	0	0	0	0	0	0	0	0	0	0	0	0	0	0	0	0	0	0	0	0	0	0	0	0	0	0	0
f09983c405a329538b59d4da9856e34c	0	0	0	0	0	0	0	0	0	0	0	0	0	0	0	0	0	0	0	0	0	0	0	0	0	0	0	0	0	0	0	0	0	0	0	0	0	0	0	0	0
778316bd9634562bd86afdede5c6529f	0	0	9	0	0	8	0	0	0	0	12	64	5	2	0	0	0	0	53	0	0	0	69	17	11	0	29	0	0	0	0	0	0	0	0	8	0	0	0	0	0
8f655301006dacea406d1737c96dd691	0	0	0	0	0	0	0	0	0	0	0	0	0	0	0	0	0	0	0	0	0	0	0	0	0	0	0	0	0	0	0	0	0	0	0	0	0	0	0	0	0
cedd98342a36b4f61d183ca48c183af5	0	0	0	0	0	0	0	0	0	0	0	0	0	0	0	0	0	0	0	0	0	0	0	0	0	0	0	0	0	0	0	0	0	0	0	0	0	0	0	0	0
8c550fe62eb8aa8bf85418746d32d263	0	0	0	0	0	0	0	0	0	0	0	4	0	0	0	0	0	0	0	0	0	2	0	0	2	0	7	6	0	0	0	0	0	0	0	0	0	0	0	0	0
6cd4a7085033df033116dd9caf21d8ad	10	0	15	0	9	0	0	30	9	25	0	2	46	0	0	0	0	29	32	37	5	3	7	0	0	0	5	0	0	0	0	0	0	0	0	0	0	0	0	0	0
5ada2197e9053279a68cb34b8a63e03e	0	0	0	0	3	2	0	0	0	0	0	0	0	0	0	0	0	0	0	0	0	0	0	0	0	0	0	0	21	24	25	16	3	0	27	45	12	38	49	30	6
55bee58a4a2bc608a073bc9e7833397b	10	0	5	0	7	10	7	0	11	0	0	0	13	0	12	5	17	0	0	0	10	33	7	10	8	11	5	0	0	0	4	4	0	0	7	19	8	9	11	9	17
ae0877ddacf8840ac9a6c3d5eb29e3e7	0	0	0	0	0	0	0	0	0	0	0	0	0	0	0	0	0	0	0	0	0	0	0	0	0	0	0	0	7	8	22	6	0	9	0	0	0	0	0	0	0
321a9b0489d8e3f7096027867caa0efd	0	0	0	0	0	0	0	0	0	0	0	0	0	0	0	0	0	0	0	0	0	0	0	0	0	0	0	0	0	0	0	0	0	3	0	0	0	0	0	0	0
92ac87701289591c89413fede31ffc34	0	0	0	0	0	0	0	0	0	0	0	0	0	0	0	0	0	0	0	0	0	0	0	0	0	0	0	0	0	0	0	0	0	0	0	0	0	0	0	0	0
48ef850e19c9279ddce3f749a5b9b34b	0	0	0	0	0	0	0	0	0	0	0	0	0	0	0	0	0	0	0	0	0	0	0	0	0	0	0	0	0	0	0	0	0	0	0	0	0	0	0	0	0
f2931fbb9968ba6a52113780474340f6	0	0	0	0	0	0	0	0	0	0	0	0	0	0	0	0	0	0	0	0	0	0	0	0	0	0	0	0	0	0	0	0	0	0	0	0	0	0	0	0	0
766ad5133566ed35fafa26ccea5e782d	0	0	0	0	0	0	0	0	0	0	0	0	0	0	0	0	0	0	0	0	0	0	0	0	0	0	0	0	0	0	0	0	0	0	0	0	0	0	0	0	0
87dd5225c0dd32357cd8d03190b80a7d	0	0	0	0	0	0	0	0	0	0	0	0	0	0	0	0	0	0	0	14	0	0	0	0	0	0	0	0	0	0	0	0	0	0	0	0	0	0	0	0	0
569b559a3a22837fa3d3b842395f2a56	9	0	0	0	38	14	21	35	0	23	32	0	15	0	7	0	4	11	18	10	0	0	0	0	23	9	0	16	0	0	0	0	0	0	0	0	0	0	0	0	0
bae37c361abadbf85cdc0de69e443a4d	0	0	17	0	0	40	0	0	0	0	0	0	30	28	0	31	27	0	0	0	44	41	0	0	25	0	0	0	0	0	0	0	0	0	0	0	0	0	0	0	0
114d5883c5d69bc2ffece54840989d58	0	0	0	0	0	0	0	0	0	0	0	0	0	0	0	0	0	0	0	0	0	0	0	0	0	0	0	0	20	0	0	0	0	0	0	0	0	0	0	0	0
f456c664489cc1b0a3a1642a540277e7	0	0	0	0	0	0	0	0	0	0	17	0	0	0	0	0	0	0	0	0	0	0	0	0	9	0	0	0	0	0	0	0	0	0	0	0	0	0	0	0	0
a0177209c36cecb3bccfca1be6db0e18	0	0	0	0	0	15	0	0	0	0	0	0	0	0	12	18	0	0	13	0	0	0	10	0	0	0	0	0	0	0	0	0	0	0	0	0	0	0	0	0	0
693139b2a5842e714b158250341000a6	0	0	0	0	0	0	0	0	0	0	0	0	0	0	0	0	0	0	0	0	5	0	8	0	0	0	3	3	0	0	0	0	0	4	0	0	0	0	0	0	0
fc9651438394f394a4f18fdd3ca3ddce	0	0	0	0	0	0	0	0	0	0	0	0	0	0	0	0	0	0	0	0	0	0	0	0	0	0	0	0	0	0	0	0	0	0	0	0	0	15	0	0	0
a9e637e391ca6b30469e56d36b00885a	13	9	0	14	17	0	0	0	0	8	0	0	0	0	28	29	0	0	0	0	13	0	17	0	11	10	11	0	0	0	0	0	0	0	0	0	0	0	0	0	0
61a4fce453b8aa3b8018a3395e2d9d57	0	0	0	0	28	15	14	0	21	0	8	0	0	0	7	0	8	20	0	0	0	0	0	0	0	0	0	0	51	45	27	0	0	0	0	0	0	0	0	0	0
310bd07ef027db56af495a4d1729db37	0	0	0	0	0	0	0	0	0	0	0	0	0	0	0	0	0	0	0	0	0	0	0	0	0	0	0	0	0	0	2	0	0	0	2	0	0	0	0	2	2
c848a7db211bd696189e3fa3b05b5ad8	0	0	0	17	0	0	0	0	0	0	0	0	0	21	11	13	54	0	0	0	0	0	0	0	0	0	28	0	0	18	14	21	9	11	0	0	0	0	0	0	0
70809e361f3a654e1bdf0144f874eb9e	0	2	0	4	19	22	16	0	4	0	2	4	0	0	5	2	4	4	8	2	18	9	12	16	4	23	9	10	0	0	0	3	0	0	0	0	0	0	0	0	0
2de01f45b62eaf8135ab6e7a0a644036	0	0	0	0	0	0	0	0	0	0	0	0	0	0	0	0	0	0	0	0	0	0	0	0	0	0	0	0	30	37	50	61	0	0	0	0	0	0	0	0	0
054985dfdddf4e614a3a7569ae9de2dc	0	0	0	0	0	0	0	0	0	0	0	0	0	0	0	0	0	0	0	0	0	0	0	0	0	8	0	0	0	0	0	0	0	0	0	0	0	0	0	0	0
cb9477fc16082da2bf48135b239869f1	0	0	0	0	0	0	0	0	0	0	0	0	0	0	0	0	0	0	0	0	0	0	0	0	0	0	0	0	0	0	0	0	0	0	0	0	0	0	0	0	0
8ee60b80f59e100c52ae40df6d2f56b0	0	0	0	0	0	0	0	0	0	0	0	0	0	0	0	0	0	0	0	0	0	0	0	0	0	0	0	0	0	0	0	0	0	0	0	0	0	0	0	0	0
5fd5a02bd639329cbf0f128bab3666a1	0	0	0	0	0	0	0	0	0	0	5	0	0	0	0	0	4	0	0	0	6	0	0	7	0	0	0	0	0	0	12	7	0	5	15	0	0	0	0	0	11
e42dc59b9ff2f4bafaf270f748526c2d	0	0	0	0	0	0	0	0	0	0	0	0	0	0	0	0	0	0	0	0	0	0	0	0	0	0	0	0	0	0	0	0	0	0	0	0	0	0	0	0	0
0c8295703e42db00ec83aa8fd3e11e70	5	0	20	0	0	0	40	0	0	0	0	0	0	0	0	0	0	20	21	84	0	37	6	16	0	0	0	0	0	0	0	0	0	0	0	0	0	0	0	0	0
d829b2c908d38aefa88c8da09aa41924	0	0	0	0	0	0	0	0	0	0	0	0	0	0	0	0	0	0	0	0	0	0	0	0	0	0	0	0	0	0	0	0	0	0	0	0	0	0	0	0	0
daec4bba4174c10c438ca288ce51578d	0	0	0	0	0	0	0	0	0	0	0	0	0	0	0	0	0	0	0	0	0	0	0	0	0	0	0	0	0	0	0	0	0	0	0	0	0	0	0	0	0
db4e3201731d031e2fb8dedbd467036d	0	0	0	0	0	0	0	0	0	0	0	0	0	0	0	0	0	0	0	0	0	0	0	0	0	0	0	0	0	0	0	0	0	0	0	0	0	0	0	0	0
ae099c7f099d5467ffd9f1bdaef1398a	0	0	0	0	0	0	0	25	32	13	23	27	97	0	0	0	0	0	0	0	0	0	0	0	0	0	0	0	0	0	0	0	0	0	0	0	0	0	0	0	0
36385d2bdc3c0b82a74fbab781b004f3	0	0	0	0	0	0	0	0	0	0	0	0	0	0	0	0	0	0	0	0	0	0	0	0	0	0	0	0	0	0	0	3	0	0	0	0	0	0	0	0	0
b521a3b514bb3f77309ce145842da5f4	0	0	0	0	0	0	0	0	0	0	0	0	0	0	0	0	0	0	0	0	0	0	0	0	0	0	0	0	0	0	0	0	0	0	0	0	0	0	0	0	0
5d0fd768f21f56d3bdc8433548a42125	0	0	0	0	0	0	34	0	0	0	0	31	0	0	0	0	0	0	0	0	0	35	0	0	0	0	20	103	0	0	0	0	0	0	17	0	0	0	0	0	0
452af0984418b69cf4beee776b79398e	0	0	0	0	0	0	0	0	0	0	0	0	0	0	0	0	0	0	0	0	0	0	0	0	0	0	0	0	0	0	0	0	0	0	0	0	0	0	0	0	0
1e1b81ccb33a193e26a25d8fda5287a4	0	0	0	0	0	0	0	0	0	0	0	0	0	0	0	0	0	0	0	0	0	0	0	0	0	0	0	0	0	0	0	0	0	0	0	0	0	0	0	0	0
2cb75bbe7bd5d9f46e1100cc15879873	0	0	0	0	0	0	0	4	0	0	0	0	0	0	0	0	0	0	0	0	0	0	0	0	0	0	0	0	0	0	0	0	0	0	0	0	0	0	0	0	0
007c546ac8a3c270ac901bb7ae631513	11	0	0	0	0	0	0	0	0	0	15	0	21	0	0	0	0	0	0	0	21	7	26	0	0	0	14	0	0	0	0	0	0	0	0	0	0	0	0	0	0
2c4abd8c21471c9b694e29a48ba5eeb2	0	0	0	0	0	0	0	0	0	0	0	0	0	0	0	0	0	0	0	6	0	0	0	0	0	0	0	0	0	0	0	0	0	0	0	0	0	0	0	0	0
33e91cae3d6604853810a4e4d9099ef3	0	0	0	0	0	0	0	0	0	0	0	0	0	0	0	0	0	0	0	0	0	0	0	0	0	0	0	0	0	0	13	0	0	0	0	0	0	0	0	8	9
3a5345460e28d1fb8fb64d5775066802	0	0	0	0	0	0	0	0	0	0	0	0	0	0	0	0	0	0	0	0	0	0	0	0	0	0	0	0	0	0	7	0	0	0	0	0	0	0	0	0	0
19765df0cb0c181346e47f6b089685d2	0	0	0	0	0	0	0	2	0	0	0	0	0	0	0	0	0	0	0	0	0	0	0	0	0	0	0	0	0	0	0	0	0	0	0	0	0	0	0	0	0
985c631718b994fd6d81d85d4e82c743	0	0	0	0	0	0	0	0	0	0	0	0	0	0	0	0	0	0	0	0	0	0	0	0	0	0	0	0	0	0	3	0	0	0	0	0	0	0	0	0	4
ed96094a5d646adade4c7f383278ce77	0	0	0	0	0	0	0	0	0	0	0	0	0	2	0	0	0	0	0	0	0	0	0	0	0	0	0	2	0	0	4	0	0	0	0	0	2	0	0	0	0
a658a89c0062e5bf7a61a8a1dc8670fb	0	0	0	0	0	0	0	0	0	0	0	14	0	0	0	0	0	0	0	0	19	0	0	0	0	0	17	0	0	0	0	0	0	0	0	0	0	0	0	0	0
c6a845586217702487c856e08448ab7e	0	0	0	0	0	7	14	0	0	0	22	0	31	28	72	0	0	0	0	19	0	0	0	0	8	0	0	23	0	0	0	0	0	0	0	0	0	0	0	0	0
601f1df3c205372d2efae500b927947c	0	0	0	9	2	0	0	0	0	4	0	0	0	0	0	0	0	0	0	0	0	0	0	0	0	0	0	0	0	3	0	0	0	0	0	0	0	0	0	0	0
e841462e0a0b1ae28c6b595555c0f7db	0	0	0	0	0	0	0	0	0	0	0	0	0	0	0	0	0	0	0	0	0	0	0	0	0	0	0	0	0	0	0	3	0	0	3	4	9	0	46	3	35
72183cb3bf057be8f39b7aeac1064feb	11	0	0	0	0	0	0	0	0	0	0	0	0	11	17	0	0	0	0	0	0	0	0	0	15	0	8	0	0	0	0	0	21	0	0	19	0	16	28	10	16
64d84e54b4abc1d50166def6bd528ab8	0	0	0	0	0	0	0	3	0	0	0	0	0	0	0	0	0	0	0	0	0	0	0	0	0	0	0	0	0	0	0	0	0	0	6	0	0	0	0	0	0
9097a339d8c2b0312f11b96de89235d3	0	0	0	0	0	0	0	0	0	0	0	0	0	0	0	0	0	0	0	0	0	0	0	0	0	0	0	0	0	0	0	0	0	0	0	0	0	0	0	0	0
100591f7039237f2bc9e133428f4213e	0	0	0	0	0	0	0	3	0	0	0	0	6	0	0	8	0	0	0	0	0	0	14	0	0	0	0	0	0	0	0	0	0	0	0	0	0	0	0	0	0
7bef43319289945517e16c868e7721cb	0	0	6	0	0	6	0	0	0	0	0	3	0	0	0	0	0	0	0	0	0	0	7	0	6	0	28	0	0	0	7	11	0	0	2	0	0	0	0	0	0
bb20eb2e978b27bb27620974319bd553	0	0	0	0	0	0	0	0	0	0	0	0	0	0	0	0	0	0	0	0	0	0	0	0	0	0	0	0	0	0	0	0	0	0	0	0	0	0	0	0	0
720cb267dfaf753b0863841a32a7e2d9	0	15	0	0	0	48	58	0	0	0	0	0	0	0	0	0	12	26	12	0	13	0	0	0	0	0	0	18	0	0	0	0	0	0	0	0	0	0	0	0	0
9734713a59a253301c1b5cc1549ce641	0	0	0	0	3	0	0	0	0	0	0	0	4	0	0	5	5	0	0	0	0	0	0	0	0	0	0	0	3	27	16	19	6	8	4	5	7	5	8	0	0
cd5bf5eb2109fc89a8561051b2359e1e	0	0	0	0	0	0	0	0	0	0	0	0	0	0	0	0	0	0	0	0	0	0	0	0	0	0	0	0	0	0	36	33	0	0	0	0	12	0	0	0	0
dca87db75691a7a63d058e610320010f	2	0	0	0	0	0	0	0	0	0	0	0	0	0	0	0	0	0	0	0	0	0	0	0	0	0	0	0	0	0	0	0	0	0	0	0	0	0	0	0	0
ba8bd163c71e908d69c821d64e7f2a35	0	0	0	0	2	0	0	0	0	0	0	0	0	7	0	0	0	0	0	0	2	0	0	0	0	0	0	0	0	0	0	0	0	0	0	4	13	0	40	0	16
a122030a037179ef6a9364f79c432995	0	10	8	0	0	0	0	0	21	0	11	31	63	0	0	0	0	17	0	0	0	0	11	0	0	0	0	0	0	12	0	16	0	0	0	0	0	0	0	0	0
8f632f94643e3a8cec3556ce6cd50380	0	0	0	0	0	0	0	0	0	0	0	0	0	0	0	0	0	0	4	0	0	0	0	0	0	0	0	0	0	0	0	0	0	0	0	0	0	0	0	0	0
3a6adbafe747021ad6d3f1ea0db48baa	0	0	0	0	0	0	0	0	0	0	0	0	0	0	0	0	0	66	67	75	0	0	0	0	0	0	0	0	0	0	0	0	0	0	0	0	0	0	0	0	0
6c6c00946e3246c4d0a0d714fb78a377	0	0	0	0	28	0	0	0	9	0	0	0	0	0	53	0	0	0	0	0	24	10	6	30	0	0	0	0	0	0	0	0	0	0	0	0	23	0	0	0	0
9f6b76dbb5b4605e0eefbaf5b3a4ebcb	0	0	0	0	0	0	0	0	0	0	0	0	0	0	0	0	0	0	0	0	0	0	0	0	0	0	0	0	0	0	0	0	0	0	0	0	0	0	0	0	0
643f9603b8da857c32bd097c2abd9c43	0	0	0	0	0	0	0	0	0	0	0	0	0	0	0	0	0	0	0	0	0	0	0	0	0	0	0	0	0	0	0	0	0	0	0	0	0	0	0	0	0
1fb47546850ca6ae0e255c1a26466486	0	0	0	0	0	0	0	0	0	0	0	0	0	0	0	0	0	0	0	0	0	0	0	0	0	0	0	0	0	0	0	0	0	0	0	0	0	0	0	0	0
582e1d731571b3b6d0a7211c06699df3	0	0	0	0	0	0	0	0	0	0	0	0	0	0	0	0	0	0	0	0	0	0	0	0	0	0	0	0	0	0	0	0	0	0	0	0	0	0	0	0	0
e76ba39548303eb5b6be72c92954fbaa	0	0	0	0	0	0	0	0	0	0	0	0	0	0	0	0	0	0	0	0	0	0	0	0	0	0	0	0	0	0	0	0	0	0	0	0	0	0	0	0	0
0757e880ce494529aba435f71a3cb663	0	0	0	0	0	0	0	0	0	0	0	0	0	0	0	0	0	0	0	0	0	0	0	0	0	0	0	0	0	0	0	0	0	0	0	0	0	0	0	0	0
56c43ec2d432b8c6c30778c8e4a456c1	0	0	0	0	0	0	0	0	0	0	0	0	0	0	0	0	0	0	0	0	0	0	0	0	0	0	0	0	0	0	0	0	0	0	0	0	0	0	0	0	0
cc5eb3bb01cae774d1345b8c93d08bce	0	0	0	0	0	0	0	0	0	0	0	0	0	0	0	0	0	0	0	0	0	0	0	0	0	0	0	0	0	0	0	19	0	0	0	0	0	0	0	0	0
94f1c7426f3cf961a56918c8388bbb4e	6	0	30	0	0	0	0	0	0	0	0	0	0	0	0	0	0	0	0	0	71	33	0	15	0	0	14	18	0	0	0	0	0	0	0	0	0	0	0	0	0
dac978e6fb8c709034e31eea5316e0b6	0	0	0	0	0	0	0	0	0	0	0	0	0	0	0	0	0	0	0	0	0	0	0	0	0	0	0	0	0	0	0	0	0	0	0	0	0	0	0	0	0
8975a8c45479fe0a6a9541fd50509234	0	0	0	0	0	0	0	0	0	0	0	0	0	0	0	0	0	0	0	0	8	0	5	4	0	0	0	0	0	0	0	0	0	0	16	24	45	0	64	0	17
b366e4cf3bdb139f6172d0ecda23f8eb	0	0	0	8	0	0	23	0	0	0	0	0	0	0	0	13	19	12	16	25	0	6	0	0	0	0	0	0	0	0	0	0	0	0	0	0	0	0	0	0	0
7772597b859315a36ddc58306cdfff83	0	0	0	0	0	0	0	0	0	0	0	0	0	0	0	0	0	0	0	0	0	0	0	0	0	0	0	0	0	0	0	0	0	0	0	0	0	0	0	0	0
b731e6c8178e0815b660e4a7ef908a09	0	0	0	0	9	5	0	0	6	0	0	0	0	0	0	0	0	0	0	0	13	14	0	13	14	23	32	10	0	0	0	0	0	0	0	0	0	0	0	0	0
6dc5e6a32e4c77ef51f8efbe3abac791	0	52	113	16	0	0	0	0	0	0	0	0	0	0	0	0	0	0	0	0	0	0	0	0	0	0	0	0	0	0	0	0	0	0	0	0	0	0	0	0	0
b30c6f9e5e2d50a1301958dc7f79b9ef	0	0	0	0	0	0	0	0	0	0	0	0	0	0	0	0	0	0	0	0	0	0	0	0	0	0	0	0	0	0	0	0	0	0	0	7	0	0	0	0	0
211541d5aafd73d0a94cdbd38241152a	0	0	0	0	0	0	0	0	0	0	0	0	0	0	0	0	0	0	0	0	0	0	0	0	0	0	0	0	0	0	0	0	0	0	0	0	0	21	0	0	0
73a59732529a1dc9747546daace4bad0	0	0	0	7	0	0	0	0	0	0	0	0	0	0	35	75	30	0	0	0	15	0	0	0	0	17	0	0	0	0	0	0	0	0	0	0	0	0	0	0	0
254b875e3032b1e7480c18cfcefd06f4	0	0	0	0	0	0	0	0	0	0	0	3	0	0	0	0	0	0	4	0	6	0	0	0	0	3	0	0	0	0	0	0	0	0	0	0	0	0	0	0	0
4b2866d08f0234704dff6fa5e1196bd7	0	0	0	0	0	0	0	93	0	0	0	0	0	0	0	0	0	0	0	0	0	0	0	0	84	0	0	0	0	0	0	0	0	0	0	0	0	0	0	0	0
b70c86b25ecd2329387985d680e75339	0	0	0	0	0	0	0	0	0	0	0	0	0	0	0	0	0	0	0	0	0	0	0	0	0	0	0	0	0	0	0	0	0	0	0	0	0	0	0	0	0
9e928171ba62e2a51486d12cc60d5b86	0	0	0	0	0	0	0	0	0	0	0	0	0	0	0	0	0	0	0	0	0	0	0	0	0	0	0	0	0	0	0	0	0	0	0	0	0	0	0	0	0
3f8ff75e88cfe485689d627e556f5e25	0	0	0	0	0	0	0	0	0	0	0	0	0	0	23	0	19	0	19	0	0	18	0	0	0	0	0	0	0	0	0	0	0	0	0	0	0	0	0	0	0
6664129cc60e9b68d6037271c90ebfee	0	0	0	0	0	0	0	0	0	57	0	0	0	0	61	0	0	0	0	0	0	0	0	0	0	52	0	0	0	0	0	0	0	0	0	0	0	0	0	0	0
6c57b381b4aba5698a29dd3be9b19637	0	0	0	0	0	0	0	0	0	0	0	0	0	0	0	0	0	0	0	0	0	0	0	0	0	0	0	0	0	0	0	0	0	0	0	0	0	0	0	0	0
fb681acb374ed43f193a4a6fe339692a	0	0	0	0	0	0	0	0	0	0	0	0	0	0	0	0	0	0	0	0	0	0	0	0	0	0	0	0	0	0	0	0	0	0	0	0	0	2	0	0	0
66506b8550f6da2d25d5057288d4385a	0	0	0	0	17	11	0	0	0	0	0	6	0	0	0	8	0	0	12	3	46	10	17	6	3	11	19	0	0	0	0	0	0	0	0	0	0	0	0	0	0
0843d52e8bc60c9a7c6841c4eb78ef33	0	0	0	0	0	0	0	0	0	0	0	0	0	0	0	0	0	0	0	0	0	0	0	0	0	0	0	0	0	0	0	0	0	0	0	0	0	0	0	0	0
6c85151ac70ed63c7131a335c36ef553	0	0	0	0	0	0	0	0	0	0	0	0	0	0	0	0	0	0	0	0	0	0	0	0	0	0	0	0	0	0	0	0	0	0	0	0	0	0	0	0	0
725efaf2bf42322ed7b8171d8f041d5c	0	0	0	0	0	0	0	0	0	0	0	0	0	0	0	0	0	0	0	0	0	0	0	0	0	0	0	0	0	0	0	0	0	0	0	0	0	0	0	0	0
2a2442d6af9b772a073f65a74382d546	7	6	0	0	0	0	0	0	0	0	0	0	0	22	10	29	18	26	21	21	0	6	0	0	0	0	0	0	0	0	0	0	0	0	0	0	0	0	0	0	0
c3097c8eb13a530d08b18aae6bda3f3e	0	0	0	8	0	0	9	11	0	4	8	0	0	0	14	0	0	0	0	0	0	0	0	0	8	0	0	0	0	0	9	17	0	0	0	0	0	0	0	0	0
9f1e5c4ac92b77f0c80214ad2e94e0a1	0	0	0	0	2	0	0	0	0	0	0	0	0	0	0	0	2	0	0	0	6	0	0	0	0	0	0	0	0	0	0	0	0	0	0	0	0	0	0	0	0
f7b2948e2036dcfd9ef1d1271dd829c9	0	0	0	0	11	0	0	0	0	0	18	0	14	0	0	0	0	14	0	5	0	17	11	30	0	0	11	0	0	0	0	0	0	0	0	0	21	0	0	0	0
a5fa58f094316cb02c52940490c582ce	0	0	3	0	0	3	0	3	0	0	0	9	0	5	6	9	3	7	13	5	12	11	9	0	4	3	0	2	0	0	0	0	3	0	0	0	0	0	0	0	0
9f351c9a0bf744805ce52de7e1de54b9	0	0	16	4	0	0	0	0	0	0	0	0	0	0	0	0	0	29	83	30	0	0	0	0	0	0	0	0	0	0	0	0	0	0	0	0	0	0	0	0	0
d763c07345b68849e15ca97c3f2b7637	0	0	0	0	0	0	0	0	0	0	0	0	0	0	0	0	0	0	0	0	0	0	0	0	0	0	0	0	0	0	0	0	0	0	0	0	0	0	0	0	0
33f6aeaf099f6a3229a579c773dd3fbe	0	0	0	0	0	0	0	0	0	0	0	0	0	0	0	0	0	0	0	0	0	0	0	0	0	0	0	0	0	0	0	0	0	0	0	0	0	0	0	0	0
038125ffedbe2b30e014d3ba42e391eb	6	0	0	0	15	0	0	0	0	0	0	0	0	0	0	0	0	0	0	0	22	8	0	10	13	23	41	6	0	0	0	0	0	0	0	0	0	0	0	0	0
cbee5ab177a2b0cc8377e31a50e8a395	0	0	0	42	0	0	0	0	0	0	0	0	0	0	0	0	0	0	29	0	0	0	0	55	0	35	0	0	0	0	0	0	0	0	0	0	0	0	0	0	0
c74cf1f3d0e2fb33458ad0006bf8aae8	19	0	28	32	20	0	0	0	0	0	0	0	32	0	0	0	0	0	0	0	0	0	0	0	0	0	0	0	0	0	0	0	0	0	0	0	0	0	0	0	0
ab6687dd0f7af8023b488e194b7bfebe	0	0	0	0	0	0	0	0	0	0	0	0	0	0	0	0	0	0	0	0	0	0	0	0	0	0	0	0	0	0	0	11	0	0	0	0	0	0	0	0	0
f34a28256a93e830e13716dc2af9f35b	0	0	0	0	0	0	0	0	0	0	0	0	0	0	0	0	0	0	0	0	0	0	0	0	0	0	0	0	0	0	0	0	0	0	0	0	0	0	0	0	0
69dbcdfee7ff6a2fc8d2472c7b8b54d5	0	0	0	0	0	0	0	0	0	0	0	0	0	0	0	0	0	0	0	0	0	0	0	0	0	0	0	0	0	0	0	0	0	0	0	0	0	0	0	0	0
6cc1cf895a00a034acaaf7f53c14e865	0	0	0	0	9	0	57	0	11	0	56	0	0	0	26	0	0	0	0	0	0	0	0	0	0	0	0	0	0	0	0	0	0	0	0	0	0	0	0	0	0
dc63452ee0f8550d87557793ea504336	0	0	0	0	0	0	0	0	0	0	0	0	0	0	0	0	0	0	0	0	0	0	0	0	0	0	0	0	0	0	0	0	0	0	0	0	0	0	0	0	0
5e163d0fd65fa354fe17ffa5bcd112c6	0	0	0	0	0	0	0	0	0	0	0	0	0	0	0	0	0	0	0	0	0	0	0	0	0	0	0	0	0	0	0	0	0	0	0	0	0	0	0	0	0
6ef86ba8f33064b44197c6cba9e8d2d3	5	0	0	0	4	0	9	11	27	5	0	0	4	6	7	7	13	0	0	9	9	6	0	9	9	0	0	0	0	0	0	0	0	0	0	0	0	0	0	0	5
02afd6c75cd0311c74b6cde1250ac0da	0	0	0	0	0	0	0	0	0	0	0	0	0	0	0	0	0	0	0	0	0	0	0	0	0	0	0	0	0	0	0	0	0	25	0	0	0	0	0	0	0
34842b51e0d066f49be58ca9b88bfaf4	0	0	0	0	0	0	0	0	0	0	0	0	0	0	0	0	0	0	0	0	0	0	0	0	0	0	0	0	0	2	0	0	0	0	0	0	0	0	0	0	0
5e9603b8d0e44544990dbc3f30551d4f	8	0	0	0	47	12	0	0	0	0	0	3	0	0	0	0	5	0	8	0	0	0	0	0	0	0	0	0	0	0	0	0	0	0	0	0	0	0	0	0	0
98f82add1e318a7ab388003f14181f1d	0	0	0	11	0	0	0	0	0	0	0	0	0	0	0	0	0	0	0	0	0	0	0	0	0	0	0	0	0	0	0	0	0	0	0	0	0	0	0	0	0
be900f1d696debc3e4022966881fdab6	0	0	0	0	0	0	0	0	0	0	0	0	0	0	0	0	0	0	0	0	0	0	0	0	0	0	0	0	0	0	0	0	0	0	0	0	0	0	0	0	0
7121d8bbd4f9bda3f0f32225e44e19df	0	0	0	0	0	0	0	8	0	4	0	0	0	0	0	0	0	0	0	0	10	8	16	15	0	0	0	0	0	0	0	24	0	0	0	0	0	0	0	0	0
113ce3ffa48e5becb4fa3b66846a65ce	0	0	0	0	0	0	0	0	0	0	0	0	0	0	0	0	0	0	0	0	0	0	0	0	0	0	0	0	0	0	0	0	0	0	0	0	0	0	0	0	0
01e707b02f9a1c1fa764cdb9b52e5430	0	0	0	0	0	0	0	0	0	0	0	0	0	0	0	0	0	0	0	0	0	0	0	0	51	0	19	76	0	0	0	0	0	0	0	0	0	0	0	0	0
ef229e4ee55aed31569428192249c094	0	0	0	0	0	0	0	0	0	0	0	0	0	0	0	0	0	0	0	0	0	0	0	0	0	0	0	0	0	0	0	0	0	0	0	0	0	0	0	0	0
128444df6385531c8c4fa1dce75310be	7	0	0	38	0	0	0	0	0	34	0	0	0	0	0	0	0	0	0	0	53	0	12	0	0	0	0	0	0	0	0	0	0	0	0	0	0	0	0	0	0
8f34f6eb31b8bdded9b4e931f42f1aed	10	0	5	0	13	21	13	0	0	0	0	0	0	6	14	0	0	0	11	20	14	2	11	0	0	0	0	4	0	0	0	0	0	0	0	0	0	0	0	0	0
56666b5e15af98beee11ff6e36c3390b	0	0	0	0	0	0	0	0	0	0	0	0	0	0	0	0	0	0	0	0	0	0	0	0	0	0	0	0	0	0	0	0	0	0	0	0	0	0	0	0	0
022195bc17cbed30dc9ea6fc09d3d843	0	0	0	0	0	0	0	0	0	0	0	0	0	0	0	0	0	0	0	0	0	0	0	0	0	0	0	0	0	0	0	0	37	5	2	15	16	3	51	2	11
62d340bd02256f5eb6bd52799bd60a3a	0	0	0	0	0	0	0	0	0	0	0	78	0	0	0	0	0	0	0	0	0	0	0	0	0	0	0	0	0	0	0	0	0	0	23	0	10	22	0	8	0
ec39fcd63cb480a7851598cb2e52f545	0	0	0	0	0	0	0	0	0	0	0	0	0	0	0	0	0	0	0	0	0	0	0	0	0	0	0	0	0	0	0	0	0	0	0	0	0	0	0	0	0
cc7d79a3c8658b050a706edf84673089	0	0	0	0	0	0	0	0	0	0	0	0	0	0	0	0	0	0	0	0	0	0	0	0	0	0	0	0	0	0	0	0	0	0	0	0	0	0	0	0	0
faf53eefe0a5e26b1e5fbbe591bf3125	0	0	0	0	0	0	0	0	0	0	0	0	0	0	0	0	0	0	0	0	0	0	0	0	0	0	0	0	0	0	0	0	0	0	0	0	0	0	0	0	4
e683bf4f699ff7a4f6c46d7cd56a5cc3	0	0	0	0	0	0	0	0	25	0	11	0	0	0	0	0	0	3	0	0	15	0	68	0	4	0	11	0	0	0	0	0	0	0	0	0	0	0	0	0	0
14048e46405d456d556f0645ce54690a	0	0	0	0	0	0	0	0	0	0	0	0	0	0	0	0	0	0	0	0	0	0	0	0	0	0	0	0	0	0	0	0	0	0	0	0	0	0	7	0	130
dab50e964eb5e9b61ffc3de7fcbd18e6	0	0	0	0	0	5	11	3	4	0	0	0	0	0	16	11	15	12	20	12	4	3	0	13	3	0	0	4	0	0	0	0	0	0	0	0	0	0	0	0	0
ff95a9586a48508ef918e78095d39168	0	0	13	0	0	0	0	4	0	0	0	13	0	0	0	24	6	17	14	17	0	0	0	19	0	0	0	0	0	0	0	0	0	0	0	0	0	0	0	0	0
d56f5d3b012dddd67d4d55f97f892f57	0	0	0	0	0	0	0	0	9	0	0	0	0	0	0	0	0	0	0	0	0	0	0	0	0	0	0	0	0	0	0	0	8	0	0	0	0	0	0	0	0
fa1b9bce8fe12cab9bce9256bfbc3185	0	0	0	0	0	0	0	0	0	0	0	0	0	0	0	0	0	0	0	0	0	0	0	0	0	0	0	0	0	0	0	0	0	0	0	0	0	0	0	0	0
0e312bfd073d9d1e33b09122d8b37022	0	10	0	0	0	0	0	0	0	0	0	0	74	0	0	0	49	0	0	0	0	0	0	0	0	0	0	0	0	0	0	0	0	0	0	0	0	0	0	0	0
722e762a907f370c61fcc4ab5cc1578a	0	0	0	0	0	0	0	0	0	0	0	0	0	0	0	0	0	0	3	0	0	0	0	0	0	0	0	0	0	0	0	0	0	0	0	0	0	0	0	5	0
5f31fb63d4bb08d2a71bb6f278298698	0	0	0	0	0	0	0	0	0	0	0	0	0	0	0	0	0	0	0	0	0	0	0	0	0	0	0	0	0	0	0	0	0	0	0	0	0	0	0	0	0
9267c8af4666d04091249131ec26ed78	0	5	0	0	0	4	0	0	0	0	0	7	0	0	0	0	7	0	0	0	0	0	0	6	0	2	12	0	0	0	0	0	0	0	0	0	0	7	3	6	5
12b7b74d863f7344811c0f75b92ca9b4	0	0	0	0	10	0	8	0	0	0	10	0	0	0	0	0	7	0	9	0	0	0	0	0	15	0	0	11	0	0	0	0	0	0	0	0	0	0	0	0	0
d975a3d5208829ad5c3c951a7effac7a	0	0	0	0	0	0	0	0	0	0	0	0	0	0	0	0	0	0	0	0	0	0	0	0	0	0	0	0	0	0	0	0	0	0	0	0	0	0	0	0	0
e7acc0f6cb345dc90332f8fac61c9c4c	0	0	0	0	0	0	0	0	0	0	0	0	0	0	0	0	0	0	0	0	0	0	0	0	0	0	0	0	0	0	0	0	0	0	0	0	0	0	0	0	0
9d6bfaa2d05d7ddc8beacd87562fd504	0	0	0	0	0	0	0	0	0	0	0	0	0	0	0	0	0	0	0	0	0	0	0	0	0	0	0	0	0	0	0	0	0	0	0	0	0	0	0	0	0
ac1845f26d13e642f16bd318bbed8ae5	0	0	0	0	0	0	0	0	0	0	0	0	0	0	0	0	0	0	0	0	0	0	0	0	0	0	0	0	0	0	0	0	0	0	0	0	0	0	0	0	0
abf523f32c5f136b12c54b3ada9c4761	0	0	0	0	0	0	0	0	0	0	0	0	0	0	0	0	0	0	0	0	0	0	0	0	0	0	0	0	0	0	0	0	0	0	0	0	0	0	0	0	0
d5bd3d8cc38f94892f508c3ea88d9e09	0	0	0	0	0	0	0	0	0	0	0	0	0	0	0	0	0	0	0	0	0	0	0	0	0	0	0	0	0	0	0	0	0	0	0	0	0	0	0	0	0
3a53aa04e5e109f1dfd03352d00b680b	0	0	18	0	0	0	0	0	0	0	0	0	0	21	0	0	35	0	14	0	0	0	16	0	0	20	0	0	0	0	0	0	0	0	0	0	0	0	0	0	0
eafe6fa5fa41a92faf8d47c44124b559	0	0	0	0	5	0	2	43	0	15	0	0	3	0	0	0	0	0	10	0	0	0	4	0	9	0	7	0	0	0	0	0	0	0	0	0	0	0	0	0	0
7f562258f7f00ac0859a84c4f08e1205	0	0	0	0	0	0	0	0	0	0	0	0	0	0	0	0	0	0	0	0	0	0	0	0	0	0	0	0	0	0	0	0	0	0	0	0	0	0	0	0	0
297a89ddd0d8115de4891bf384e6ab6d	0	0	0	0	0	0	0	0	0	0	0	0	0	0	0	0	0	0	0	0	0	0	0	0	0	0	0	0	0	0	0	0	0	0	0	0	0	0	0	0	0
f9ea353c4e9ecd0814154b5a53966b61	0	0	0	0	5	4	4	0	13	3	2	0	5	0	0	2	0	13	5	9	6	5	3	5	11	0	4	13	0	0	0	0	0	0	0	0	0	0	0	0	0
d62b667e0686e672d92ae6ade89e9330	0	0	0	0	0	0	3	6	0	0	0	9	11	0	0	0	0	0	0	0	0	0	0	0	0	11	0	0	0	0	0	0	0	0	0	0	0	0	0	0	0
b2b0a45709159f6979bd442482c7a122	0	0	0	0	8	0	0	0	10	0	6	9	0	0	0	0	0	0	0	0	0	0	0	0	0	0	0	5	0	0	0	0	0	0	0	0	0	0	6	0	0
8a813c1223efce438e1075681763404e	0	0	0	0	8	37	0	0	10	0	33	0	7	0	0	0	0	0	0	0	0	0	0	0	0	0	0	0	0	0	0	0	0	0	0	0	0	0	0	0	0
745657f9fa9f9c712647a4f8aa5eb40f	0	0	0	0	0	0	0	0	0	0	0	0	0	0	0	0	0	0	0	0	0	0	0	0	0	0	0	0	0	7	0	0	0	0	0	0	0	0	0	0	0
0cdd44eb15959775b892c3775f6329a4	0	0	0	0	0	0	0	0	0	0	0	0	0	0	0	0	0	9	0	0	0	0	0	0	0	0	0	0	21	0	16	0	0	0	0	10	0	0	0	0	0
835aa241ee837de93cce9b2c799505a7	0	0	0	0	0	0	0	0	0	0	0	0	0	0	0	0	0	0	0	0	0	0	0	0	0	0	0	0	0	0	0	0	0	0	0	0	0	0	0	0	0
d8ca435c5d02cb79a026f4a65c09954a	18	0	0	12	0	2	7	0	0	0	0	0	0	16	5	31	0	0	0	0	0	0	0	0	27	0	0	0	0	0	0	0	0	0	0	0	0	0	0	0	0
0d039afb072e0918a858e9df1a69ee12	0	0	0	0	0	0	0	0	0	0	0	0	0	0	0	0	0	0	0	0	0	0	0	0	0	0	0	0	0	0	0	3	0	0	0	0	0	0	0	0	0
3c9a26721ff7716a0c240de129cbafa7	0	0	0	0	0	0	0	0	0	0	0	0	0	0	0	0	0	0	0	0	0	0	0	0	0	0	0	0	0	0	0	0	0	0	0	0	0	0	0	0	0
231749c52b9a832a71db4072e2cd27dc	0	0	0	0	0	0	0	0	0	0	0	0	0	0	0	0	0	0	0	0	0	0	0	0	0	0	0	0	0	0	0	0	0	0	0	0	0	0	0	0	0
01ded8a4477700d5ec212c09ff3e9d2f	0	0	0	0	22	0	0	0	0	0	11	0	0	0	0	0	0	0	0	0	0	0	0	0	0	0	0	0	0	0	0	0	0	0	0	0	0	0	0	0	0
f0207480f6ae10a3488f5cca08306373	0	0	0	0	11	8	0	0	2	0	0	0	0	0	0	5	4	12	0	0	6	2	6	21	11	0	24	0	0	0	0	0	0	0	0	0	0	0	0	0	0
c917aa4db74dcfbb1f7e3b4e00a2c13f	0	0	0	0	0	0	0	0	0	0	0	0	0	0	0	0	0	0	0	0	0	0	0	0	0	0	0	0	0	0	0	0	0	0	0	0	0	0	0	0	0
2ce747371935639d07c62044807fd18c	0	0	0	0	0	0	0	0	0	0	0	0	0	0	0	0	0	0	0	0	0	0	0	0	0	0	0	0	0	0	0	0	0	0	0	0	0	0	0	0	0
5beb02a256fe0f64001d0f1ce6eb4a2a	0	0	0	0	0	0	0	0	0	0	0	0	0	0	0	0	0	0	0	0	0	0	0	0	0	0	9	0	0	0	0	0	0	0	0	0	0	0	0	0	0
d72ae25e72c3a34e6101302b1c7a63ac	0	0	0	0	0	0	0	0	0	0	0	0	0	0	0	0	0	0	0	0	0	0	0	0	0	0	0	0	0	0	0	0	0	0	0	0	0	0	0	0	0
dac79ca59e123d84f1af51ce1688693f	0	0	0	0	0	0	0	0	0	0	0	0	0	0	0	0	0	0	0	0	0	0	0	0	0	0	0	0	0	0	0	0	0	0	0	0	0	0	0	0	0
007b7ecd758d9a5b77af634cb57dcc99	0	0	0	0	0	0	0	0	0	0	0	0	0	0	0	0	0	0	0	0	0	0	0	0	0	0	0	0	0	0	0	0	0	0	0	0	0	0	0	0	0
f16738f7e75c76b6171cae51105325c3	0	0	37	0	0	0	0	0	0	0	0	40	0	0	0	0	0	0	0	0	0	0	0	0	0	20	0	0	0	0	0	0	0	0	0	0	0	0	0	0	0
2b7f1a63e6067c67982b4f5aa1aacfd5	0	0	0	0	0	0	0	0	0	0	0	0	0	0	0	0	0	0	0	0	0	0	0	0	0	0	0	0	0	0	0	0	0	0	0	0	0	0	0	0	0
9213eb66546d3322de9755927d469e6c	0	0	0	0	0	7	0	0	23	0	37	33	9	0	0	0	0	0	0	0	0	0	0	0	0	0	0	0	0	0	0	0	0	0	0	0	0	0	0	0	0
072f18594ccf054976b8173147a36968	0	0	0	0	0	0	0	0	0	0	0	0	0	0	0	0	0	0	0	0	0	0	0	0	0	0	0	0	0	0	0	0	0	0	0	0	0	6	0	0	0
a61d564e4e9ac4f602a30bb8781d6cc1	0	0	0	0	0	0	0	0	0	0	0	0	0	0	0	0	0	0	0	0	0	0	0	0	0	0	0	0	0	0	0	0	0	0	0	0	0	0	0	0	0
a62155cf4fb413f690fc2fb451d4170d	0	0	0	0	0	0	0	0	0	0	0	0	0	0	0	0	0	0	0	0	0	0	0	0	0	0	0	0	0	0	0	0	0	0	0	0	0	0	0	0	0
30a897584391ce51385437808ba650a2	0	0	0	0	0	0	0	0	0	0	0	0	0	0	0	0	0	0	0	0	0	0	0	0	0	0	0	0	0	0	0	0	0	9	10	0	0	0	0	0	0
2e9c1747e952fc7b2c6319b24201916f	0	0	0	0	0	0	0	0	0	0	0	0	0	0	0	0	0	0	0	0	0	0	0	0	0	0	0	0	0	0	0	0	0	0	0	0	0	0	0	0	0
523f92faf940bbe2e0de2a742f018ec3	13	0	0	0	0	0	0	0	0	0	0	0	20	0	0	0	0	28	0	11	0	0	0	0	28	0	0	0	0	0	0	0	0	0	0	0	0	0	0	0	0
08760d59bcc372bce420dcd5a9f62bac	0	0	0	0	0	0	0	0	0	0	12	0	0	6	0	16	23	0	0	0	0	5	29	0	0	12	0	0	0	0	0	0	0	0	0	0	0	0	0	0	0
86665f9fbb0b8a71014951510f21b499	0	0	0	0	7	0	17	0	0	0	0	0	0	6	0	0	0	10	55	8	0	0	0	0	0	0	0	0	0	0	0	0	0	0	0	0	0	0	0	0	0
5de70214be821f1327d71e716c2e00f7	0	0	0	0	0	0	0	0	0	0	0	0	0	0	0	0	0	0	0	0	0	0	0	0	0	0	0	0	0	0	0	3	0	0	0	0	0	0	0	0	0
64ed2f62e21a0ebee0b005f08181df69	0	0	0	0	6	52	0	0	44	0	0	0	0	0	0	0	0	0	0	0	0	0	0	0	0	0	0	0	0	0	0	0	0	0	0	0	0	0	0	0	0
4c57786f62b31e3f11c2d8beba6df78f	0	0	0	0	0	0	0	0	0	0	0	0	0	0	0	0	0	0	0	0	0	0	0	0	0	0	0	0	0	0	0	0	0	0	0	0	0	0	0	0	0
335bb730bc60694919ef1e1f009cedfa	0	0	0	0	0	0	0	0	0	0	0	0	0	0	0	0	0	0	0	0	0	0	0	0	0	0	0	0	0	0	0	0	0	0	0	0	0	0	0	0	0
73c081e1f08cb28fc892466e029fbda5	0	0	0	0	0	0	0	0	0	0	0	0	0	0	0	0	0	51	36	15	0	0	0	0	0	0	0	0	0	0	0	0	0	0	0	0	0	0	0	0	0
b8be48211d9277b214d75b650557ec11	4	0	0	0	0	0	0	0	13	0	0	0	0	0	0	0	0	0	0	0	0	0	0	0	0	0	0	0	0	7	5	3	39	30	0	0	0	0	0	0	0
16261097afe85be303aa3ede5c38546c	9	0	0	0	0	0	0	0	0	0	0	0	0	0	0	25	0	10	0	0	0	7	0	0	0	0	0	0	0	0	0	0	0	0	0	0	0	0	0	0	0
170ffbab67f330c2e82305110a5a670f	0	0	0	0	18	0	0	0	20	0	0	0	0	0	0	0	16	0	0	0	0	0	0	0	0	0	0	0	0	13	9	0	0	0	0	0	0	0	0	0	0
f18b38e05ee72a12dc142c7cdcbe55a2	0	0	0	0	0	0	0	0	0	0	0	0	0	0	0	0	0	0	0	0	0	0	0	0	0	0	0	0	0	0	0	0	0	0	0	0	0	0	0	0	0
b95196bf5d1ffff950bda0c9ac4b3d24	0	0	0	0	0	0	0	0	0	0	0	0	0	0	0	0	27	0	0	0	0	0	0	0	0	0	0	0	0	0	0	0	0	0	0	0	0	0	0	0	0
5cf820b7f6c3b199d3ba51de95f516c5	0	0	0	0	0	0	0	0	0	0	0	7	0	0	0	0	0	0	0	0	0	0	0	4	0	0	0	0	0	0	0	0	0	0	0	0	0	0	0	0	0
7a643e01b32a0e4f9d1cf4cae053f8b1	0	0	0	0	0	0	0	0	32	0	67	0	0	0	0	0	0	0	0	0	0	0	0	0	0	0	0	0	0	0	0	0	0	0	0	0	0	0	0	0	0
47e824a8f8401d4fb73b28d78428a0c3	0	0	0	0	6	0	0	12	0	5	0	4	0	0	0	0	0	0	4	0	0	0	5	0	0	49	8	0	0	0	0	0	0	0	0	0	0	0	0	0	0
a50e75f04427bd716d4fc8eb776b4a2f	5	0	0	0	0	0	0	0	0	0	0	0	0	0	0	0	0	0	0	0	0	0	0	0	0	0	0	0	0	0	0	0	0	0	0	0	0	0	0	0	0
480a7b762444b5dfa80e7ae4bebae4f5	0	0	0	0	0	0	0	0	0	0	0	0	0	0	0	0	0	0	0	0	0	0	0	0	0	0	0	0	0	0	0	0	0	0	0	0	0	0	0	0	0
81a779535d24d1bb0ac5224a122ce20f	0	0	0	0	0	0	0	0	0	0	0	0	0	0	0	0	0	0	0	0	0	0	0	0	0	0	0	0	0	0	0	0	0	0	0	0	0	0	0	0	0
3370e21cd0e4e40cc1e54f189aa71d80	0	0	0	0	0	0	0	0	0	0	0	0	0	0	0	0	0	0	0	0	0	0	0	0	0	0	0	0	0	0	0	0	0	0	11	17	39	13	7	5	6
e1a9c61b1f27739f3c569d2828453277	0	0	0	0	0	0	0	0	0	0	0	0	0	0	0	0	0	0	0	0	0	0	0	0	0	0	0	0	0	0	0	0	0	0	0	0	0	0	0	0	0
51ba8f8804490e47150dfc70115ed752	0	0	0	0	0	0	0	0	0	0	0	2	0	0	0	2	0	0	0	0	0	2	0	0	0	0	0	0	0	2	0	2	0	2	0	0	0	0	0	0	2
2f2aaaefcb8a2c9d0f9d70a65f8f017c	0	0	0	0	0	0	0	0	0	0	0	5	0	0	0	0	0	0	0	0	0	0	0	0	0	0	0	0	0	0	0	0	0	0	0	0	0	0	0	0	0
770b33398b72e341c40614abc7284c31	0	0	0	0	0	0	0	0	0	0	0	0	0	15	0	68	13	0	0	0	0	0	0	0	0	0	0	0	0	0	0	0	0	0	0	0	0	0	0	0	0
017ba654d284297d3288cc337ab92002	3	3	0	0	0	3	0	0	4	0	0	0	0	0	0	0	0	0	0	0	0	0	0	0	0	0	0	0	7	0	7	0	18	10	9	9	4	6	0	12	0
1211a35e222381f261c1610e810df65e	0	0	0	0	0	0	0	0	0	0	0	0	0	0	0	0	0	0	0	0	0	0	0	0	0	0	0	0	0	0	0	0	0	0	0	0	0	0	0	0	8
b397550001aa17b15a5727d064013602	0	0	0	0	0	0	0	0	0	0	0	0	0	0	0	0	0	0	0	0	0	0	0	0	0	0	0	0	0	0	0	0	0	0	0	0	4	0	0	0	0
1ddab8119bfaeee212b6c4d339a29988	0	0	0	0	0	0	0	0	0	0	0	0	0	0	0	0	0	0	0	0	0	0	37	0	0	0	0	0	0	0	0	0	0	0	0	0	0	0	0	0	0
e515a28f0b104932f0e130f4737d349e	34	0	0	0	0	0	0	0	0	0	0	0	0	0	0	0	0	0	0	12	21	0	10	0	0	0	0	0	0	0	14	0	0	0	0	0	0	0	0	0	0
55de7d2aafead4a5cb8588068ba95c56	0	0	0	0	0	0	5	0	0	0	0	0	0	0	0	0	0	0	0	0	0	0	5	5	0	0	0	0	0	0	0	0	0	0	0	0	0	0	0	0	0
0b7796de078983b2aece04b99b08b0ca	0	0	0	0	0	0	21	8	0	9	0	0	0	0	0	0	10	0	0	0	0	0	10	9	0	0	8	15	0	0	0	0	0	0	0	0	0	0	0	0	0
18420f4dd61d842c4e962a6da2a3cb55	0	0	0	0	0	0	0	0	47	0	0	0	0	0	0	0	0	21	22	0	0	0	0	0	0	0	0	0	0	0	0	0	0	0	0	0	0	0	0	0	0
d4949641d1f65038a4c7151b513f5da0	0	0	7	0	0	0	0	0	0	0	8	8	0	0	16	0	16	0	0	0	4	3	10	0	0	0	9	8	0	0	0	0	0	0	0	0	0	0	0	0	0
abb1ab20892500862216a48b2f80be57	0	0	0	0	0	0	0	0	0	0	0	0	0	0	0	5	0	0	0	0	0	0	4	0	4	0	0	0	0	0	0	0	0	0	0	0	0	0	0	0	0
9444e349f9f6633156be2e281d1de5e6	0	0	0	0	0	0	0	0	0	0	0	0	0	0	0	0	0	0	0	0	0	0	0	0	0	0	0	0	0	0	0	0	0	0	0	0	0	0	0	0	0
391c52ef6046379a97dc103cc1dc4aff	0	0	0	0	0	0	0	0	0	0	0	0	0	0	0	0	0	0	0	0	0	0	0	0	0	0	0	0	0	0	0	0	0	0	0	0	0	0	0	0	0
5a994d98f93f4f18c48a3a8ec3282c5c	0	0	0	0	0	0	0	0	0	0	0	0	0	0	0	0	0	0	8	0	0	0	0	0	0	0	0	0	0	0	0	0	0	0	0	0	0	0	0	0	0
6117a50a83ebd264fd995bee5616420b	0	0	0	0	0	0	0	0	0	0	0	0	0	0	0	0	0	0	0	0	0	0	0	0	0	0	0	0	0	0	0	0	0	0	0	7	0	0	0	0	0
3719ec58286e9e9126f54af41d9bc174	0	0	0	0	0	0	0	0	0	0	0	0	0	0	0	0	0	0	0	0	0	0	0	0	0	0	0	0	0	0	0	0	0	0	0	0	0	0	0	0	0
9b0ad7ecb687c160d83e9df509099c6c	0	0	0	0	0	0	3	0	0	0	0	0	0	0	0	14	0	0	0	0	0	0	10	0	0	0	0	0	0	0	0	4	0	0	0	0	0	0	0	0	0
b33d91a77ed692f6fd99d0edfb0c6fe9	0	5	2	0	0	6	6	0	0	0	0	0	0	4	5	5	0	0	5	0	0	0	0	0	12	0	19	10	0	0	0	0	0	0	0	0	0	0	0	0	0
a8f733f4ea9922e905ca07d64241692f	0	0	0	0	0	0	0	0	0	0	0	0	0	0	0	7	7	0	0	0	0	0	0	0	0	0	0	0	0	27	0	29	0	0	0	0	0	0	0	0	0
18ca24b01955bac73fa90ef4c62e2689	0	0	0	0	0	0	0	0	0	0	0	0	0	0	0	0	0	0	0	0	0	0	0	0	0	0	0	0	0	0	0	0	0	0	0	0	0	0	0	0	0
909993fa72bb7a728cc299b13214da4d	0	0	0	0	0	0	0	7	0	0	8	0	3	5	6	4	0	0	0	0	0	0	0	0	0	0	0	4	0	0	0	0	0	10	0	0	0	7	4	10	14
aa2398734819248d45f5711eae6b5c5f	0	0	0	0	0	0	0	0	0	0	0	0	0	0	0	0	0	0	0	0	0	0	0	0	0	0	0	0	0	0	0	0	0	0	0	0	0	0	0	0	0
3513130dd90229a4880f79f0c6231a0a	0	0	0	0	0	0	0	0	0	0	0	13	0	0	9	0	0	0	0	0	0	8	0	20	0	0	19	12	0	0	0	0	0	0	0	0	0	0	0	0	0
f89a6a9b6cf7311a6b8420336e93019c	0	0	0	0	0	0	0	0	0	0	0	0	0	0	0	0	0	0	0	0	0	0	0	0	0	0	0	0	0	0	0	0	0	7	0	0	0	0	0	0	0
84a6c33b46a6e5c0c92f590c03ff9d23	0	0	0	0	0	0	0	16	5	21	14	4	18	0	0	0	0	0	0	0	0	0	0	0	0	0	0	0	0	0	0	0	0	0	0	0	0	0	0	0	0
f57697e7073bcf7e63d042ba0e63c712	0	0	0	0	0	0	0	0	0	0	41	0	0	0	0	0	0	0	0	0	0	0	0	39	0	0	0	0	0	0	0	0	0	0	0	0	0	0	0	0	0
5de0c39d8988e6c83378f3afe690e528	0	0	0	0	8	0	0	0	0	0	20	0	0	0	0	0	0	0	0	0	0	0	0	0	0	0	0	0	0	0	0	0	0	0	0	0	0	0	0	0	0
3ddb913942dd07d40655a0f6f7bfc221	0	0	0	0	0	0	0	0	0	0	0	67	13	0	0	0	0	0	0	0	0	0	0	0	0	0	0	0	0	0	0	0	0	0	0	0	0	0	0	0	0
24d55792df643f94adb78927101fe25a	13	14	19	0	0	0	0	0	0	11	0	0	0	0	0	0	0	0	0	0	0	0	22	0	0	0	0	0	0	0	0	0	0	0	0	0	0	0	0	0	0
a1b1a3a5bdd0e66fbbb0449e2740c763	0	0	0	0	0	0	0	0	0	0	0	0	0	0	0	0	0	0	0	0	0	0	0	0	0	0	0	0	0	0	0	0	0	0	0	0	0	0	0	0	0
5424b90fcc12ea368a1b364564966bd1	7	0	0	0	39	0	0	0	0	0	0	0	0	0	0	0	0	0	0	0	0	0	0	0	0	0	32	0	0	0	0	0	0	0	0	0	0	0	0	0	0
7fe6365e60e7cf7d059e62826dc9b7d4	0	0	0	0	0	0	0	0	0	0	0	0	0	0	0	0	0	0	0	0	4	0	0	0	0	0	0	0	0	0	0	0	0	0	0	0	0	0	0	0	0
6f6e0d315733e35f2e157af740c5cae9	0	0	0	0	0	0	0	0	0	0	0	0	0	0	0	0	0	0	0	0	0	0	0	0	0	0	0	0	0	0	0	0	0	0	0	0	0	0	0	0	0
b3f5fdd8ec7d2b21cffc39b282e677e9	0	0	0	0	0	0	0	0	0	0	0	0	0	0	0	0	0	0	0	0	0	0	0	0	0	0	0	0	0	0	0	0	0	0	0	0	0	0	0	0	0
402b6420324c23ce34c055d59e852e24	12	6	0	0	0	0	0	0	0	0	0	0	18	0	10	0	0	0	0	0	10	0	0	0	0	0	7	13	0	0	0	0	0	0	0	0	0	0	0	0	0
dbde167cadacc03fced9628b3af6d91e	0	0	0	0	0	0	0	0	0	0	0	0	0	0	0	0	0	0	0	0	0	0	0	0	0	0	0	0	0	6	3	7	0	0	0	0	0	0	0	0	0
cc9dd9df128133079a1de0a12646eecb	0	0	0	0	0	0	0	0	0	0	0	0	0	0	0	0	0	0	0	0	0	0	0	6	0	0	0	0	0	0	0	0	0	0	0	0	0	0	0	0	0
4a1568ab32e9661941d6dc5858cb2085	0	0	0	0	0	0	0	0	0	0	0	0	0	0	0	0	0	0	0	0	0	0	0	0	0	0	0	0	0	0	0	0	0	0	0	0	0	0	0	0	0
57d7619f4662df1d60c0cbaa3af820d1	12	18	0	0	0	0	0	24	0	20	0	0	0	0	0	0	0	0	0	0	0	0	0	0	0	0	0	0	0	0	0	0	0	0	0	0	0	0	0	0	0
31d66e372bc36f1466f04cd437fc89fc	2	0	0	0	2	0	2	0	0	0	0	0	0	0	0	0	0	0	0	0	0	0	0	0	0	0	0	0	0	0	0	0	0	0	0	0	0	0	0	0	0
9df6ace9a8ebf9be5594716759d4dd16	0	0	0	0	0	0	0	0	0	0	0	0	0	0	0	0	0	0	0	0	0	0	0	0	0	0	0	0	0	44	0	0	0	0	0	0	0	0	0	0	0
bda3abd1f69eb4ab217f0657dcc437e7	0	0	0	0	0	0	0	0	0	0	0	0	0	0	0	6	0	0	0	0	0	0	0	0	0	0	0	0	0	0	0	0	0	0	0	0	0	0	0	0	0
559e9a3b7f2a038aaa3b14c85dc35036	0	0	0	0	0	0	0	0	0	0	0	0	0	0	0	0	0	0	0	0	0	0	0	0	0	0	0	0	0	0	0	0	0	0	0	0	0	0	0	0	0
ad42428b97669db6cdd2f7382275f15f	0	0	0	0	0	3	13	0	5	0	4	0	4	7	6	18	0	0	0	4	6	0	0	0	0	0	2	0	0	0	0	0	0	0	0	0	0	0	0	0	0
d3f4376ec2b44e19177c5613fa938a56	0	0	0	0	0	6	0	0	0	0	48	0	18	0	0	0	0	0	0	0	0	0	0	0	0	0	0	0	0	0	0	0	0	0	0	0	0	0	0	0	0
def07bfc738a1b7ebaff1daef105e537	0	0	0	0	0	0	0	0	0	0	0	0	0	0	0	0	0	0	0	0	0	0	0	0	0	0	0	0	0	0	0	0	0	0	0	0	0	0	0	0	0
8a7394ed1bc5a80d8f576d17410466ce	0	0	0	0	0	0	0	0	0	0	0	0	0	0	0	0	0	0	0	0	0	0	0	0	0	0	0	0	0	0	0	0	0	0	0	0	0	0	0	0	0
eaa406c944261abdc3cf02cdbeeedd4d	0	0	0	0	0	0	0	0	0	0	0	0	0	0	0	0	0	0	0	0	0	0	0	0	0	0	0	0	0	0	0	0	0	0	0	0	0	0	0	0	0
9df841356903bc6882e9c3b957b795ac	0	0	0	0	0	0	0	0	0	0	0	0	0	0	0	0	0	0	0	0	22	0	6	0	22	0	13	7	0	0	0	0	0	0	0	0	0	0	0	0	0
5dce36fec26c1abe6bff54a72d030024	0	0	0	0	0	0	0	0	0	0	0	0	0	0	0	0	0	0	0	0	16	22	6	26	0	0	0	0	0	0	0	0	0	0	0	0	0	0	0	0	0
1b7bfc4bbb913f24da4ecbbf9476f322	0	0	0	0	0	0	0	0	2	0	0	0	0	0	0	0	0	0	0	0	0	0	0	0	0	0	0	0	0	0	0	0	0	0	0	0	0	0	0	0	0
97e18492d8c62dc06be9b20528e3e2ef	0	0	0	0	0	0	0	0	0	0	0	0	0	0	0	0	0	0	0	0	4	0	0	0	0	0	0	0	0	0	0	0	0	0	0	0	0	0	0	0	0
adf30d4560006b0130b168b1bf6d04e1	0	0	0	0	0	0	0	0	0	0	0	0	0	0	0	0	0	0	0	0	0	0	0	0	0	0	0	0	0	0	0	0	0	0	0	0	0	0	0	0	0
ac544dcb166e00bbe48a20719204d864	0	0	0	0	0	0	0	0	0	0	0	0	0	0	0	0	0	0	0	0	0	0	0	0	0	0	0	0	0	0	0	0	0	0	0	0	0	0	0	0	0
fd49352a9fd2a929f2e14534dea9924b	9	7	17	0	8	0	0	0	0	0	0	0	0	0	0	0	0	0	0	4	0	6	0	0	9	0	0	8	0	0	0	0	0	0	0	0	0	0	0	0	0
9d2a3864c87aba5f73d810ccdb461de1	0	5	0	0	0	0	0	0	0	0	0	0	0	0	7	0	0	0	0	0	0	0	0	0	0	0	0	0	0	0	0	0	0	0	0	0	0	0	0	0	0
cb84828baffa7815088b1de81b84cbd9	0	0	0	0	0	6	0	0	0	0	0	0	0	0	0	0	9	0	7	0	32	0	0	0	0	0	13	0	0	0	0	0	0	0	0	0	0	0	0	0	0
c6264808cce07a6ff7d659b68c31681c	0	0	0	0	0	0	0	0	0	0	0	0	0	0	0	0	0	0	0	0	0	0	0	0	0	0	0	0	0	0	0	0	0	0	0	0	0	0	0	0	0
c4abdc69afc32d82f0fa797fa3a04f24	0	0	0	0	0	0	24	0	0	0	32	0	0	0	6	4	0	0	0	0	0	0	0	0	0	0	0	0	0	0	0	0	0	0	0	0	0	0	0	0	0
216797e8a2245f63a3040251dcae1a2f	0	0	0	0	0	0	0	0	0	0	0	0	0	0	0	0	0	0	0	0	0	0	0	0	0	0	0	0	0	0	0	0	0	0	0	0	0	0	0	0	0
6a1c26a972303511c93a9ea660e57a3c	0	0	0	0	0	0	0	0	0	0	0	0	0	0	0	0	0	0	0	0	0	0	0	0	0	0	0	0	0	0	0	0	0	0	0	0	0	0	0	0	0
dc2521a1118022d15b96319aaa89f96f	0	0	0	0	0	0	0	0	0	0	0	0	0	0	0	0	0	0	0	0	39	24	0	0	0	0	0	0	0	0	0	0	0	0	0	0	0	0	0	0	0
9df53369bd0b9dae62051120e5894f8d	0	0	0	0	0	0	0	0	0	0	0	0	0	0	0	0	0	0	0	0	0	0	0	0	0	0	0	0	0	0	0	0	0	0	0	0	0	0	0	0	0
8937658d4c80af33e553aa33f05f428a	0	0	0	0	0	0	0	0	13	0	22	0	0	18	0	0	0	0	0	0	0	0	0	0	0	0	0	0	0	0	0	0	0	0	0	0	0	0	0	0	0
0b35d9c606adfc39454ba98e38a8592c	0	0	0	0	0	0	0	0	0	0	0	0	0	0	0	0	0	0	0	0	0	0	0	0	0	0	0	0	0	0	0	0	0	0	0	0	0	4	23	0	26
43bbdb8edee9b8fa3e9e076ade130183	0	0	0	0	0	0	8	0	0	0	5	0	0	0	0	0	3	4	0	0	0	0	0	13	9	0	16	4	0	0	0	0	0	0	0	0	0	0	0	0	0
150b09b5b060c12892d85f9b1300dc03	0	0	0	0	0	0	0	0	0	0	0	0	0	0	0	0	0	0	0	0	0	0	0	0	0	0	0	0	0	0	0	0	0	0	0	0	0	0	0	0	0
a2f860f6f89d2115317ad98f34ac387f	0	0	0	0	0	0	0	0	0	0	0	0	0	0	0	0	0	0	0	0	0	0	0	0	0	0	0	0	0	0	0	0	0	0	0	0	0	0	0	0	0
3f18e0e303b74526a288121cd45904a9	0	3	0	0	0	0	0	0	0	0	0	0	0	0	0	0	0	0	0	0	25	4	11	0	3	5	10	0	0	0	0	0	0	0	0	0	0	0	0	0	0
424ee6f51253d1c9b686a32e2b6ba4e9	0	0	0	0	0	0	0	0	0	0	0	0	0	5	0	0	0	14	6	6	22	0	8	0	0	0	0	0	0	0	0	0	0	0	0	0	0	0	0	0	0
1fd6b635d8ea13cdff1805a99ea427bc	0	0	0	0	8	8	0	6	11	0	3	0	4	0	4	8	5	0	0	0	0	0	0	0	0	0	0	0	0	0	0	0	0	0	0	0	0	0	0	0	0
14023dfff4f5242a018fa313755e01f9	0	0	0	0	0	0	0	0	0	0	0	0	0	0	0	0	0	0	0	0	0	0	0	0	0	0	0	0	0	0	0	0	0	0	0	0	0	0	0	0	0
441ca5b01e235a7d164490f6a5ec3b1e	0	0	0	0	0	0	0	0	0	0	0	0	0	0	0	0	0	0	0	0	0	0	0	0	0	0	0	0	0	0	0	0	0	0	0	0	0	0	0	0	0
0b40004ef8f5382a67c2d358cbafa1bd	0	0	0	0	8	0	0	0	11	0	0	32	0	0	0	0	8	0	0	0	0	0	0	0	0	0	0	0	0	0	0	0	0	0	0	0	0	0	0	0	0
af11e096834e4572cc0418232a7da84a	0	0	0	0	0	0	0	0	0	0	0	0	0	0	0	0	0	0	0	0	0	0	0	0	0	0	0	0	0	0	0	0	0	0	0	0	0	0	0	0	0
0fd7df0e6676e176f2e20989a59fdcc6	0	0	0	0	0	0	0	0	0	0	0	0	0	0	0	0	0	0	0	0	0	0	0	0	0	0	0	0	0	0	0	0	0	0	0	0	0	0	0	0	0
e3aa07ffea45e310b32363174504d334	0	0	0	0	0	0	0	0	0	0	0	0	0	0	0	0	0	0	0	0	0	0	0	0	0	0	0	0	0	0	3	0	0	0	0	6	0	0	0	0	0
50c53b87099f8edef95605a85e7997d0	0	0	0	0	0	0	0	0	0	0	0	0	0	0	0	0	0	0	0	6	0	0	0	0	0	0	0	0	0	0	0	13	0	0	0	0	0	7	0	0	0
b2c78a603fc53a7d696cec211c285b7f	0	0	0	0	0	0	0	0	0	0	0	0	0	0	0	0	0	0	0	0	0	0	0	0	0	0	0	0	0	0	0	0	0	0	0	0	0	0	0	0	0
89c25ca1c713cd485172b738b984fac2	0	0	0	0	0	0	0	0	0	0	0	0	0	0	0	0	0	0	0	0	0	0	0	0	0	0	0	0	0	0	0	0	0	0	0	0	0	0	0	0	0
9f2c31de9c869b7d8cbe243263f5b062	0	0	0	0	0	0	0	0	0	0	0	0	0	0	0	0	0	0	0	0	0	0	0	0	0	0	0	0	0	0	0	0	0	0	0	0	0	0	0	0	0
99f4eb92a10367caa1c0d1fb66bda4d1	0	0	0	0	0	0	0	23	0	0	0	0	33	0	0	0	0	0	0	0	0	0	0	0	0	0	0	0	0	0	0	0	0	0	0	0	0	0	0	0	0
3e229eba56c696cc22b9c8f468d65ee6	0	0	0	0	0	0	0	0	0	0	0	0	0	0	0	0	0	0	0	0	0	0	0	0	0	0	0	0	0	0	0	0	0	0	0	0	0	0	0	0	0
b009ba51899520f5d7ffa9926da4d7c0	0	0	0	0	0	4	0	0	0	0	6	0	0	0	0	0	0	0	0	0	0	0	0	6	0	0	0	0	0	0	8	0	0	0	0	0	0	0	0	0	0
0ffb34506b958d2f8375e099618dfa01	0	0	0	0	0	0	0	0	0	0	0	0	0	0	0	0	0	0	0	0	0	0	0	0	0	0	0	0	0	0	4	0	0	0	0	0	0	0	0	0	0
fc5e30fde274af67f7ee6bb5fddbd272	0	0	0	0	15	17	0	0	0	0	0	0	0	0	0	12	0	0	0	0	0	0	0	0	0	0	0	0	0	0	0	0	0	0	0	0	0	0	0	0	0
2cfc65c8ada71036dd6224594cf29cac	0	0	0	0	0	0	0	0	0	0	0	0	0	0	0	0	0	0	0	0	0	0	0	0	0	0	0	0	0	0	0	0	0	0	0	0	0	0	0	0	0
33f5c3cd2e8f6790c61af130e016bbd8	0	0	0	0	0	0	0	0	0	0	0	0	0	0	0	0	0	0	0	0	0	0	0	0	0	0	0	0	0	0	0	0	0	0	0	0	0	0	0	0	0
ec2d9b5795c0d975d37804a64c991164	0	0	0	0	0	0	0	0	0	0	0	0	0	0	0	4	0	0	7	0	0	0	11	0	0	5	6	0	0	0	0	0	0	0	0	0	0	0	0	0	0
cf3d5d6b398bde646ad18eaa02df1b55	0	0	0	0	0	0	0	0	0	0	0	0	0	0	0	0	0	0	6	0	0	0	0	0	36	0	6	6	0	0	0	0	0	0	0	0	0	0	0	0	0
3108e5b65691fbac25c3740f33a753d3	0	0	0	0	0	0	3	0	0	0	0	0	0	0	0	0	0	0	0	0	0	0	0	0	0	0	0	0	0	0	0	0	0	0	0	0	0	0	0	0	0
4737b0211c42070af7b5f8f29be56346	0	0	0	0	0	0	0	0	0	0	0	0	0	0	0	0	0	0	0	0	0	0	0	0	0	0	0	0	0	0	0	0	0	0	0	0	0	0	0	0	0
2f0410700c5cfeb3911996feb54448c0	0	0	0	0	0	0	0	0	0	0	0	0	0	0	37	0	0	0	0	0	0	0	0	0	0	0	16	0	0	0	0	0	0	0	0	0	0	0	0	0	0
bcbaebb588a9972c4f047f16778a84f9	0	0	7	0	0	0	0	0	0	4	0	42	0	0	0	0	0	0	0	0	0	0	0	0	0	0	0	0	0	0	0	0	0	0	0	0	0	0	0	0	0
e750802cf16202d625f1fad69e348f62	0	0	0	0	0	7	11	0	0	0	0	0	0	0	0	11	0	0	0	0	0	0	8	0	0	0	9	0	0	0	0	0	0	0	0	0	0	0	0	0	0
29bdba75e577343cb4708e983d93fec5	0	0	0	0	0	0	0	0	0	0	0	0	4	0	0	30	0	0	0	0	0	0	0	0	0	12	0	0	0	0	0	0	0	0	0	0	0	0	0	0	0
d1c35c1d9a73098b6f12dcd53087ba00	0	0	0	0	0	0	0	0	0	0	0	0	0	0	0	0	0	0	0	0	0	0	0	0	0	0	0	0	0	0	0	0	0	0	0	0	0	0	0	0	0
ce02b842e3fea27af99d6b41cbce640a	0	0	0	0	0	0	0	0	0	0	2	21	2	0	0	0	0	0	0	0	0	9	0	0	5	3	0	8	0	0	0	0	0	0	0	0	0	0	0	0	0
ee1bba4c77719e483b4b054b33a27c65	0	0	0	0	0	0	0	0	0	0	0	0	0	0	0	0	0	0	0	0	0	0	0	0	0	0	0	0	0	0	31	19	0	0	0	0	0	0	0	0	0
4e1c7fb85d1c9d10d6559c03ec20f979	0	0	0	0	0	0	0	0	0	0	0	0	0	0	0	0	0	0	0	0	0	0	0	0	0	0	0	0	0	0	0	0	0	0	0	0	0	0	0	0	0
cb464663154536a9570c32452847bc73	0	0	0	0	0	0	0	0	0	0	0	0	0	0	0	0	0	0	0	0	0	0	0	0	0	0	0	0	0	0	0	0	0	0	0	0	0	0	0	0	0
e3837e03d1985a9b526fbf779dd812f2	0	0	0	0	0	0	0	0	0	0	0	0	0	0	0	0	0	0	0	0	0	0	0	0	21	0	28	0	0	0	0	0	0	0	0	0	0	0	0	0	0
40f01883b3fa2062ff9a50021437ac8d	0	0	0	0	0	11	18	0	0	0	0	0	0	0	0	0	0	0	0	20	0	0	0	0	0	0	0	0	0	0	0	0	0	0	0	0	0	0	0	0	0
beaff30983b7c566a91f8f86ed6e6276	0	0	0	0	0	0	0	0	0	0	0	0	0	0	0	0	0	0	0	0	0	0	0	0	0	0	0	0	16	0	0	0	0	0	0	0	0	0	0	0	0
3fb46afbf22eb908d9a31f00973732c5	0	0	0	0	0	0	18	0	0	0	0	0	0	0	0	0	0	0	0	0	0	0	0	0	0	0	0	0	0	0	0	0	0	0	0	0	0	0	0	0	0
1bd6e469016fcb9301638acb7d7125b5	0	0	0	0	0	0	0	0	0	0	0	0	0	0	0	0	0	0	0	0	0	0	0	0	0	0	0	0	0	0	0	0	0	0	0	0	0	0	0	0	0
1ba38fbce558b0b642ef97f6d58b199a	0	0	0	0	0	0	0	0	0	0	0	0	0	0	0	0	0	0	0	0	0	0	0	0	0	0	0	0	0	0	0	0	0	0	0	0	0	0	0	0	0
60f7ab205b953a152acf322864a18f1d	0	0	0	0	0	0	0	0	0	0	0	0	0	0	0	0	0	0	0	0	0	0	0	0	0	0	0	0	0	0	0	0	0	0	0	0	0	0	0	0	0
76dcefe40683b7bac2457a18deee6f68	0	0	0	0	0	0	0	0	0	0	0	0	0	0	0	6	9	0	0	0	3	2	0	0	9	0	13	5	0	0	0	0	0	0	0	0	0	0	0	0	0
f8f4cc42b95a4409a8b2b2a912e6fb1c	0	0	0	0	0	0	0	0	0	0	0	0	0	0	0	0	35	0	0	0	0	0	12	0	0	0	0	0	0	0	0	0	0	0	0	0	0	0	0	0	0
f9bf3491587d60acdde34564875cfcfc	0	0	0	0	0	0	0	0	0	0	0	0	0	0	0	0	0	0	0	0	0	0	0	0	0	0	0	0	0	0	0	0	0	0	0	0	0	0	0	0	0
d6399bfd078a4fef21609cfbb49f404a	0	0	0	0	0	0	0	0	0	0	0	0	0	0	0	0	0	0	0	0	0	0	0	0	0	0	0	0	0	0	0	0	0	0	0	0	0	0	0	0	0
c1bf7e8833b1a22bebfab276393ac8ba	0	0	0	0	0	0	0	0	38	0	0	0	0	0	0	0	9	0	0	0	0	0	0	0	0	0	0	0	0	0	0	0	0	0	0	0	0	0	0	0	0
3811201fc7489f0b1226dc2793481362	0	0	0	0	0	0	0	4	0	0	0	6	0	0	0	0	0	0	0	0	0	5	0	0	0	0	23	8	0	0	0	0	0	0	0	0	0	0	0	0	0
70dc8ff54b5706246d3ee77a15a9528b	0	0	0	0	0	0	0	0	0	0	0	0	0	0	0	0	0	0	0	16	0	0	0	0	0	0	0	0	0	0	0	30	0	0	0	0	0	0	0	0	0
db88e02ed59760a3861ed66b845bf79c	0	0	0	0	0	0	0	0	0	0	0	0	0	0	0	0	0	0	0	0	0	0	0	0	0	0	0	0	0	0	0	0	0	0	0	0	0	0	0	0	0
4a0b3d258a16a881e268371eb23941f3	0	0	0	0	0	0	0	0	0	0	0	0	0	0	0	0	0	0	0	0	0	0	0	0	0	0	0	0	0	0	0	0	0	0	0	0	0	0	0	0	0
0d71e12c54219e9dd83138fc750b6f27	0	0	0	0	0	0	0	0	0	0	0	0	0	0	0	0	0	0	0	0	0	0	0	0	0	0	0	0	0	0	16	29	0	0	0	0	0	0	0	0	0
1d604cfc17e95160f92eec9cace096ac	0	0	0	0	0	0	0	0	0	0	0	0	0	0	0	0	0	0	0	0	0	0	0	0	0	0	0	0	0	0	0	0	0	0	0	0	0	0	0	0	0
b6fcf3daa94795b9211ed17e17992804	0	0	0	0	0	0	0	0	0	0	0	0	0	0	0	0	0	0	5	3	0	0	0	0	0	0	0	0	0	0	0	0	0	0	0	0	0	0	0	0	0
c945a83d0e8ced025a4ed75544a7d46d	0	0	0	0	0	0	0	9	9	2	6	0	0	0	7	11	0	0	0	0	0	0	0	0	0	0	0	0	0	0	0	0	0	0	0	0	0	0	0	0	0
64e844c49f4d8c7ead3bfcce9de1a8b1	0	0	0	0	0	0	0	0	20	0	11	0	0	0	0	0	0	0	0	0	0	0	0	0	0	0	0	0	0	0	0	0	0	0	0	0	0	0	0	0	0
c95828d65c28d2694b8a124c1a1befb0	0	0	0	0	0	0	0	0	0	0	0	0	0	0	0	0	0	0	0	0	0	0	0	0	0	0	0	0	0	0	0	0	0	0	0	0	0	0	0	0	0
37d45cd67654af4fa1e91189484088cb	0	0	0	4	0	0	9	0	0	0	0	0	0	0	0	0	0	0	0	0	5	7	8	0	0	10	0	0	0	0	0	0	0	0	0	0	0	0	0	0	0
c69bf510ce3416f3c841b58d2b0030bd	0	0	0	0	0	0	3	0	4	0	5	0	0	0	5	0	4	0	6	0	0	0	0	0	0	0	0	0	0	4	8	4	0	0	0	0	0	0	0	0	0
81ba034800c25740b97133b6a409efc6	0	0	0	0	0	0	0	0	0	0	0	0	0	0	0	0	0	0	0	0	0	0	0	0	0	0	0	0	0	0	0	0	0	0	0	0	0	0	0	0	0
eb6d75bb0aa542ab86fd5e2d0be24da0	0	0	0	0	0	0	0	0	0	0	0	0	0	0	0	0	0	0	0	0	0	0	0	0	0	0	0	0	0	0	0	0	0	0	0	0	0	0	0	0	0
60a6d5a5c6a0d3019d3fd87c61afa8d3	0	0	0	0	0	0	0	0	0	0	0	0	0	0	0	0	0	0	0	0	0	0	0	0	0	0	0	0	0	0	0	0	0	0	0	0	0	0	0	0	0
78c089965695b7c77ca45ea4011ac07e	0	0	0	0	0	0	0	0	0	0	0	0	0	0	0	0	0	0	0	0	0	0	0	0	0	0	0	0	0	0	0	0	0	0	0	0	0	0	0	0	0
958bad7b5a54f61509f9e7d4106238f3	9	0	0	0	0	0	0	0	0	0	0	7	0	0	0	0	0	0	0	0	0	0	0	0	0	0	0	15	0	0	0	0	0	0	0	0	0	0	0	0	0
2bd33cc36bc08e022f7218a2f475c5eb	0	0	0	0	0	7	0	0	35	0	0	0	0	0	0	0	0	0	0	0	0	0	0	0	0	0	0	0	0	0	0	0	0	0	0	0	0	0	0	0	0
4c8ae2af3d9a75a7860d30cad0a49a81	0	0	0	0	0	0	0	0	0	0	0	0	0	0	0	0	0	0	0	0	0	0	0	0	0	0	0	0	0	0	0	0	0	0	0	0	0	0	0	0	0
6f8d4c64ea750595618c38aab987732f	0	0	0	0	0	0	0	0	0	0	0	0	0	0	0	0	0	0	0	0	0	0	0	0	0	0	0	0	0	0	0	0	0	0	0	0	0	0	0	0	0
dbc8f97d2a9e928a07b5ba97e6a97a93	0	0	0	0	0	0	0	0	0	0	0	0	0	0	0	0	0	0	0	0	0	0	0	0	0	0	0	0	0	0	0	0	0	0	0	0	0	0	33	0	9
b0234c2090c28c57934608fe087c043e	0	0	0	0	7	0	0	0	0	0	0	0	11	0	0	9	0	0	8	6	0	0	0	0	0	0	0	0	0	0	0	0	0	0	0	0	0	0	0	0	0
7e9f4eba83f6dc4133111b8fc646f03b	0	0	0	0	0	0	0	0	0	0	0	0	0	0	0	0	0	0	0	0	0	0	0	0	0	0	0	0	0	0	0	0	0	0	0	0	0	0	0	0	0
923b76b92e8c7f2b22cab39f539b9a98	0	0	0	0	0	0	0	0	0	0	0	0	0	0	0	0	0	0	0	0	0	0	0	0	0	0	0	0	0	0	0	0	0	0	0	0	0	0	0	0	0
4ec27c63da81d623d4409c057b1b2718	0	0	0	0	0	0	0	29	0	12	0	0	0	0	0	0	0	0	0	0	0	0	0	0	0	0	0	0	0	0	0	0	0	0	0	0	0	0	0	0	0
eb318fad8f48e4f404f7ced6fa1c9af8	0	0	0	0	0	0	0	0	0	0	0	0	0	0	0	0	0	0	0	0	0	0	0	0	0	10	0	0	0	0	0	0	0	0	0	0	0	0	0	0	0
b8a9a95d19e4ccb7cd1f702ec682930c	0	0	0	0	0	0	0	0	4	3	0	0	0	0	0	4	0	0	0	0	0	0	0	0	0	0	6	9	0	0	0	0	0	0	0	0	0	0	0	0	0
b2342d826211d4b978031d7acae2d002	0	0	0	0	0	0	0	0	0	0	0	0	0	0	0	0	0	0	0	0	0	0	0	0	0	0	0	0	0	0	0	0	0	0	0	0	0	0	0	0	0
3658942e4446a62266c3a89234dbe8c4	0	0	0	0	0	0	0	0	0	0	0	12	22	0	0	0	0	6	0	0	0	0	0	0	0	0	0	0	0	0	0	0	0	0	0	0	0	0	0	0	0
e26a7dd15870233a35572c6e2d10b8fb	0	0	0	0	0	0	0	0	0	0	0	0	0	0	0	0	0	0	0	0	0	0	0	0	0	0	0	0	0	0	0	0	0	0	0	0	0	9	15	16	0
3b29ae3a6bc2839d57d71632f1801365	0	0	0	0	0	0	0	0	0	14	0	0	0	0	0	4	2	0	0	0	0	0	2	0	0	0	0	0	0	0	0	0	0	0	0	0	0	0	0	0	0
b210e33444ce9cf2e96e97a655463418	0	0	0	0	0	0	0	0	0	0	0	0	0	0	0	0	0	0	0	0	0	0	0	0	0	0	0	0	0	0	0	0	0	0	0	0	0	0	0	0	0
63c9d197d5fe50a14cf46af4305aa426	0	0	0	0	0	0	0	0	0	0	0	0	0	0	0	0	0	0	0	0	0	0	0	0	0	0	0	0	0	0	0	0	0	0	0	0	0	0	0	0	0
f6b1ba0bb9a1fccda78c0234ca72760f	0	0	0	0	0	0	0	0	0	0	0	0	0	0	0	0	0	0	0	0	0	0	0	0	0	0	0	0	0	0	0	0	0	0	0	0	0	0	0	0	0
096e112037d190ff28c927e7a51e2148	0	0	0	0	0	0	0	0	0	0	0	0	0	9	18	0	0	0	0	11	0	0	0	0	0	0	0	0	0	0	0	0	0	0	0	0	0	0	0	0	0
54fbbb358af5328fb2636cd3aad17c58	0	0	0	0	0	0	0	0	0	0	0	0	0	0	0	0	0	0	0	0	0	0	0	0	0	0	0	0	0	0	6	0	0	8	0	0	8	0	5	0	6
79944ee64bf1f39ded042e1e0ae1e38b	0	0	0	0	0	0	0	0	0	0	0	0	0	0	0	0	0	27	0	0	0	0	0	0	0	0	0	0	0	0	6	4	0	0	0	0	0	0	0	0	0
877e5c12985672c6544f62eea192cef9	0	0	0	0	0	5	0	0	0	0	0	0	0	0	0	0	0	0	0	0	0	0	0	0	0	0	0	0	0	0	0	0	0	0	4	0	0	0	0	0	0
0a0649cdb166f74c93a4f1b7c942927c	0	0	0	0	0	0	0	0	0	0	0	0	0	0	0	0	0	0	0	0	0	0	0	0	0	0	0	0	0	0	0	0	0	0	0	0	0	0	0	0	0
7845865ce18c6092a526fb63fe92e307	0	0	0	0	0	0	0	0	0	0	0	0	0	0	0	0	0	0	0	0	0	0	0	0	0	0	0	0	0	0	0	0	0	0	0	0	0	0	0	2	0
1fdf72e16a2bc9ad2a33e687cc23a38a	0	0	0	0	0	0	0	0	0	0	0	0	0	0	0	0	0	0	0	0	0	0	0	0	0	0	0	0	0	0	0	0	0	36	0	0	0	0	0	0	0
75bde3ad87c4ea79e7db3da2a0ed2e34	0	0	0	0	0	0	0	0	0	0	0	0	0	0	0	0	0	0	0	0	0	0	0	0	0	0	0	0	0	0	0	0	0	0	0	0	0	0	0	0	0
b0c2581f59b4313d8eea16c371c63524	0	0	0	0	0	0	0	0	0	0	0	0	0	0	0	0	0	0	0	0	0	0	0	0	0	0	0	0	0	0	0	0	0	0	0	0	0	0	0	0	0
6a6549d8ac1d668eac498b82c65875aa	0	0	0	0	0	0	0	0	0	0	0	0	0	0	0	0	0	0	0	0	0	0	0	0	0	0	0	0	0	0	0	0	0	0	0	0	0	0	0	0	0
7e52a856aa0d105e3ca6718610f00158	0	0	0	0	0	0	0	0	0	0	0	0	0	0	0	0	0	0	0	0	0	0	0	0	0	0	0	0	0	0	0	0	0	0	0	0	0	0	0	0	0
e3cf51dc05d412ec0222efd19d0cdb5b	0	0	0	0	0	0	0	0	0	0	0	0	0	0	0	0	0	0	0	0	0	0	0	0	0	0	0	0	0	0	0	0	0	0	0	0	0	0	0	0	0
99f37918e67d81194109e462f1801dcc	0	0	0	0	0	0	0	0	0	0	0	0	0	0	0	0	0	0	0	0	0	0	0	0	0	0	0	0	0	0	0	0	0	0	0	0	0	0	0	0	0
51d1264f836fc2b531842584eed7edcf	0	0	0	0	0	0	0	0	0	0	0	0	0	0	0	0	0	0	0	0	0	0	0	0	0	0	0	0	0	0	0	0	0	0	0	0	0	0	0	0	0
90633bd517ff077a0067e49dc4f421a9	0	0	0	0	0	0	0	0	0	0	0	0	0	0	0	0	0	0	0	0	0	0	0	0	0	0	0	0	0	0	0	0	0	0	0	0	0	0	0	0	0
cfebe47f34b2c1f234ae3d4a3bb86f19	0	0	0	0	0	0	0	0	0	0	0	0	0	0	0	0	0	0	0	0	0	0	0	0	0	0	0	0	0	0	0	0	0	0	0	0	0	0	0	0	0
48f3b29606b3fc96040d9f34500891ca	0	0	0	0	0	0	8	0	0	0	0	0	0	0	0	0	0	0	0	5	7	3	0	3	3	0	0	5	0	0	0	0	0	0	0	0	0	0	0	0	0
40f0c65cf521038814520451f25f7184	0	0	0	0	0	0	0	0	0	0	3	2	0	0	0	0	0	0	0	0	0	0	0	2	0	0	0	3	0	0	0	0	0	0	0	0	0	0	0	0	2
a2f85f3aaa9810ad771c28a35a18113d	0	0	0	0	0	0	0	0	0	0	0	0	0	0	0	0	0	0	0	0	0	0	0	0	0	0	0	0	0	0	0	0	0	0	0	0	0	0	0	0	0
ceb8c4aa350cbbd62501122b2e94ab57	0	0	0	0	0	0	0	0	0	0	0	0	0	0	0	0	0	0	0	0	0	0	0	0	0	0	0	0	0	0	0	0	0	0	0	0	0	0	0	0	0
8e794a7449fcd955143c10f2340b2e47	0	0	22	0	0	0	0	0	0	0	0	0	0	0	0	0	0	0	0	0	0	0	0	0	0	0	0	0	0	0	0	0	0	0	0	0	0	0	0	0	0
d7ff803bf26bb378372aa9de3f0ebe60	0	0	0	0	15	0	0	0	0	0	0	0	0	0	0	0	0	0	0	0	0	0	0	0	0	0	0	0	0	0	0	0	0	0	0	0	0	0	0	0	0
af54ac3e7a60dba5fda8580e631fd356	0	0	0	0	0	0	0	0	0	0	0	0	0	0	0	0	0	0	0	0	0	0	0	6	0	0	0	0	0	0	0	0	0	0	0	0	0	0	0	0	0
317144a5a7c24f665aa50f2a12bd6aec	0	0	0	0	0	0	0	0	0	0	0	0	0	0	0	0	0	0	0	0	0	0	0	0	0	0	0	0	0	0	0	0	0	0	0	0	0	0	0	0	0
1ceb70d714d6694a01abc2ad7938baab	0	0	0	0	0	0	0	0	0	0	0	0	0	0	0	0	0	0	0	0	0	0	0	0	0	0	0	0	0	0	0	0	0	0	0	0	0	0	0	0	0
237cc684b68b2fc2eea42115280053c4	0	0	0	0	0	0	0	0	0	0	0	0	0	0	0	0	0	0	0	0	0	0	0	0	0	0	0	0	0	0	0	0	0	0	0	0	0	0	0	0	0
a591e0b784a454c8a71da83b044f4b20	0	0	0	0	0	0	0	0	0	0	0	0	0	0	0	0	0	0	0	0	0	0	0	0	0	0	0	0	0	0	0	0	0	0	0	0	0	0	0	0	0
17871ef3eee502ab8c991ae40907935b	0	0	0	0	0	0	0	0	0	0	0	0	0	0	0	0	0	0	0	0	0	0	0	0	0	0	0	0	0	0	0	0	0	0	0	0	0	0	0	0	0
b985847c1f0fd2c2e4bd495ced291b42	0	0	0	0	0	0	0	0	0	0	0	0	0	0	0	0	0	0	0	0	0	0	0	0	0	0	0	0	0	0	0	0	0	0	0	0	0	0	0	0	0
d972604ae4cd02103cd06ba286324ced	0	0	0	0	0	0	0	0	0	0	0	0	0	0	17	0	0	0	0	0	0	0	0	0	0	0	0	0	0	0	0	0	0	0	0	0	0	0	0	0	0
dd36bf88f5b885db2746c117569b6d5f	0	0	0	0	0	0	0	0	0	0	0	0	0	0	0	10	0	0	0	0	0	0	8	0	0	0	13	0	0	0	0	0	0	0	0	0	0	0	0	0	0
f61abb3f27afc50bef8d23a42dfdbf2e	0	0	0	0	0	0	0	0	0	0	0	0	0	0	0	0	0	0	0	0	0	0	0	0	0	0	0	0	0	5	0	0	0	0	0	0	0	0	0	0	0
6045e4df5d2c9fef51ff3348f51f1216	0	0	0	0	0	0	0	0	0	0	0	0	0	0	0	0	0	0	0	0	0	0	0	0	0	0	0	0	0	0	0	0	0	0	0	0	0	0	0	0	0
de64436c6af83e0b98b456ee3d4714a1	0	0	0	0	0	0	0	0	0	0	0	0	0	0	0	0	0	0	0	0	0	0	0	0	0	0	0	0	0	0	0	0	0	0	0	0	0	0	0	0	0
6861bf787b0ea6f712ee7e943145bef4	0	0	0	0	0	0	0	0	0	0	0	0	0	0	0	0	0	0	0	0	0	0	0	0	0	0	0	0	0	0	0	0	0	0	0	0	0	0	0	0	0
f94f6170b5809f949f211686ec78e326	0	0	0	0	0	0	0	0	0	0	0	0	0	0	0	0	0	0	0	0	0	0	0	0	0	0	0	0	0	0	0	0	0	0	0	0	0	0	0	0	0
4d13380dd39acc65e9bf12bea8cb608d	0	0	0	0	0	0	0	0	0	0	0	0	0	0	0	0	0	0	0	0	0	0	0	0	0	0	0	0	0	0	0	0	0	0	0	0	0	0	0	0	0
b5e18ea1fa28550a1d6b21a38e1bc75a	5	0	0	0	0	0	0	8	0	0	0	0	0	0	0	0	6	0	0	0	7	4	0	0	0	0	0	0	0	0	0	0	0	0	0	0	0	0	0	0	0
3325fd386245829fac15fb3e8f0b26e7	0	0	0	0	5	0	0	0	0	0	0	0	0	0	0	0	0	0	0	0	0	0	0	3	0	0	0	0	0	0	0	0	0	0	0	0	0	0	0	0	0
8d9452a39a9bf03831b6f96aec99f672	0	0	0	0	0	0	0	0	0	8	0	0	0	7	0	0	0	0	0	0	0	0	0	0	7	8	0	0	0	0	0	0	0	0	0	0	0	0	0	0	0
d46eb24dde0238b1df833f13ad9138e8	0	0	0	0	0	5	0	0	0	0	0	4	0	5	0	0	11	0	0	2	0	0	0	0	0	0	3	0	0	0	0	0	0	0	0	0	0	0	0	0	0
84fa7c270b2354ac6a3e16e2d7f2c5c0	0	13	0	11	0	0	0	0	0	6	0	0	0	0	0	0	0	0	0	0	0	0	0	0	0	0	0	0	0	0	0	0	0	0	0	0	0	0	0	0	0
e5f995436585a56ffd7c13e9e8f039c8	0	0	15	15	0	0	0	0	0	0	0	0	0	0	0	0	0	0	0	0	0	0	0	0	0	0	0	0	0	0	0	0	0	0	0	0	0	0	0	0	0
abf9610c789fc3543d36134744d89d94	0	0	0	0	0	0	0	0	0	0	0	0	0	0	0	0	0	0	0	0	0	0	0	0	0	0	0	0	0	0	0	0	0	30	0	0	0	0	0	0	0
4d2ced1c7954f9074f4d30b76976a2b6	0	0	0	0	0	17	13	0	0	0	0	0	0	0	0	0	0	0	0	0	0	0	0	0	0	0	0	0	0	0	0	0	0	0	0	0	0	0	0	0	0
03dadc5a57dc2fcc2b661c20a40a23c5	0	0	0	0	0	0	0	0	0	0	0	0	0	0	0	0	0	0	0	0	0	0	0	0	0	0	0	0	0	0	0	0	0	0	0	0	0	0	8	13	0
946ec1fd8466a8b8af746700f00c2bbd	0	0	0	0	0	0	0	0	0	0	0	0	0	0	0	0	0	0	0	0	0	0	0	0	0	0	0	0	0	0	0	0	0	0	0	0	0	0	0	0	0
ca195e509f601c47402111a97bd4e753	0	0	0	0	0	0	0	0	0	0	0	0	0	0	0	0	0	0	0	0	0	0	0	0	0	0	0	0	0	0	0	0	0	0	0	0	0	0	0	0	0
18652e242db8064caeb16050c2f5914e	0	0	0	0	0	0	12	0	0	0	0	0	0	0	0	0	0	0	0	0	0	17	0	0	0	0	0	0	0	0	0	0	0	0	0	0	0	0	0	0	0
c0ce047609baf5a65eb457e1ba282c9a	0	0	0	0	3	0	0	0	6	0	4	0	0	0	0	2	0	6	0	0	0	0	0	0	0	0	0	0	0	0	0	0	0	0	0	0	0	0	0	0	0
ded3e1d6ba506ba82ca6de9b098a2087	0	0	0	0	0	0	0	0	0	0	0	0	0	0	0	0	0	0	0	0	0	0	0	0	0	0	0	0	0	0	0	0	0	29	0	0	0	0	0	0	0
5d48954332535bf111b4e00959872bd3	0	0	0	0	0	0	0	0	0	0	0	0	0	0	0	0	0	0	0	0	0	0	0	0	0	0	0	0	0	0	0	0	0	0	0	0	0	0	0	0	0
e1fa8adf5afe9aa9ba0379c544c0c07d	0	0	0	0	0	0	0	0	0	0	0	0	0	0	0	0	0	0	0	0	0	0	0	0	0	0	0	0	0	0	0	0	0	0	0	0	0	0	0	0	0
a61a44d4ef4b5e3163819c0d8ee2b78a	0	0	0	0	0	0	0	0	0	0	0	0	0	0	0	0	0	0	0	0	0	0	0	0	0	0	0	0	0	0	0	0	0	0	0	0	0	0	0	0	0
e38b6b3483df0440b85a2bf52a1c3fe5	0	0	0	0	0	0	0	0	0	0	0	0	0	0	0	0	0	0	0	0	0	0	0	0	0	0	0	0	0	0	0	0	0	0	0	0	0	0	0	0	0
156d8fd5178e3f21cf87e525dfcdf64a	0	0	0	0	0	0	0	0	0	0	0	0	0	0	0	0	0	0	0	0	0	0	0	0	0	0	0	0	0	0	0	0	0	0	0	0	0	0	0	0	0
2b27c40f1a67ffd543d5ba82b1121a78	0	0	0	0	0	0	0	0	0	0	0	0	0	0	0	0	0	0	0	0	0	0	0	0	0	0	0	0	0	0	0	0	0	0	0	0	0	0	0	0	0
7b1a2ad0eab59490abcae18726b1e2d4	0	0	0	0	0	0	0	0	0	0	0	0	0	0	0	0	0	0	0	0	0	0	0	0	0	0	0	0	0	0	0	0	0	0	0	0	0	0	0	0	0
73b47b9e2a83b6ffa6affd4f7b0695fe	0	0	0	0	0	0	0	0	0	0	0	0	0	0	0	0	0	0	0	0	0	0	0	0	0	0	0	0	0	0	0	0	0	0	0	0	0	0	0	0	0
579c4982ad0b07cb12b11e653ca96cba	0	0	0	0	0	0	0	0	0	0	0	0	0	0	0	0	0	0	0	0	0	0	0	0	0	0	0	0	0	0	0	0	0	0	0	0	0	0	0	0	0
d4fe9ff989eaeec75a6c4a3ac1a4d81d	0	0	0	0	0	0	0	0	0	0	6	7	0	0	0	0	0	0	0	0	0	0	0	3	0	12	0	0	0	0	0	0	0	0	0	0	0	0	0	0	0
f5031a2928ec91a71896e0541efb3afe	0	0	0	0	0	0	0	0	0	0	0	0	0	0	0	0	0	0	0	0	0	0	0	0	28	0	0	0	0	0	0	0	0	0	0	0	0	0	0	0	0
ed8cba7bc328ede0066de1fa0a6e8f54	0	0	0	0	24	4	0	0	0	0	0	0	0	0	0	0	0	0	0	0	0	0	0	0	0	0	0	0	0	0	0	0	0	0	0	0	0	0	0	0	0
baa5c9d058c86926f6ab06b664fc0b3b	0	0	0	0	0	0	0	0	0	0	0	0	0	0	0	0	0	0	0	0	0	0	0	0	0	0	0	0	0	0	0	0	0	0	0	0	0	0	0	0	0
885ce343bd700aa58e1c9444c83b56af	0	0	0	0	0	0	0	0	9	0	19	0	0	0	0	0	0	0	0	0	0	0	0	0	0	0	0	0	0	0	0	0	0	0	0	0	0	0	0	0	0
878cc5230180def9365efb1a8c2e32d8	0	0	0	0	0	0	0	0	0	0	0	0	0	0	0	0	0	0	0	0	0	2	0	0	0	0	0	0	0	0	0	0	0	0	0	0	0	0	0	0	0
3e99efaec89d4f2625127b26d3a65a55	0	0	0	0	0	0	0	0	0	0	0	0	0	0	0	0	0	0	0	0	0	0	0	0	0	0	0	0	0	0	0	6	6	0	0	0	0	0	0	0	0
cd80dc5c1039600120a2414b6f29aedd	0	0	0	0	0	0	0	0	0	0	0	0	0	0	0	0	0	0	0	0	0	0	0	0	0	0	0	0	0	0	0	0	3	2	0	0	6	0	13	0	3
137e855f22798b4a4bcad227f8e46264	0	0	0	0	0	27	0	0	0	0	0	0	0	0	0	0	0	0	0	0	0	0	0	0	0	0	0	0	0	0	0	0	0	0	0	0	0	0	0	0	0
5b1bfe2f9b3e3963dce508c9ba9b43d1	0	0	0	0	0	0	0	0	0	0	0	0	0	0	0	0	0	0	0	0	0	0	0	0	0	0	0	0	0	0	0	0	0	0	0	0	0	0	0	0	0
2b0dfb690712e36e03524817bae1b332	0	0	0	0	0	0	0	0	0	0	0	0	0	0	3	0	0	0	0	0	0	0	0	0	0	0	0	0	0	0	0	0	0	0	0	0	0	0	0	0	0
2cd25bf95ea4f7a89a731ceb75519d93	0	0	0	0	0	0	0	0	0	0	0	12	0	0	0	0	0	0	0	0	0	0	0	0	0	0	0	0	0	0	0	0	0	0	0	4	0	0	0	0	0
66cbe7859821174d7eeb4e64d0f6d5eb	0	0	0	0	0	0	0	0	0	0	0	0	0	0	0	0	0	0	0	0	0	0	0	0	0	0	0	0	0	0	0	0	0	0	0	0	0	0	0	0	0
2884f92d4a86a6dc6ea574d1a67d6fc8	0	0	0	0	0	0	0	0	0	0	0	0	0	0	0	0	0	0	0	0	0	0	0	0	0	0	0	0	0	0	0	0	0	0	0	0	0	0	0	0	0
c323a3b769c320b0832dd0a0d803bf12	0	0	0	0	0	0	0	0	0	0	0	0	0	0	0	0	0	0	0	0	0	0	0	0	0	0	0	0	0	0	0	0	0	0	0	0	0	0	0	0	0
d0b895dddc51de8f7af1c013fa025721	0	0	0	0	0	0	0	0	0	0	0	0	0	0	0	0	0	0	0	0	0	0	0	0	8	0	0	18	0	0	0	0	0	0	0	0	0	0	0	0	0
4bf45e1f0475c3a38d0ca3ed4544a1a5	0	0	0	0	0	0	9	0	0	0	0	0	0	0	0	0	10	0	0	0	0	0	0	0	0	0	0	0	0	7	0	0	0	0	0	0	0	0	0	0	0
ed8809b1c1bd2a49aa4829e3847bb304	0	0	0	0	0	0	0	0	0	0	0	0	0	0	0	0	0	0	0	0	0	0	0	0	0	0	0	0	0	0	0	0	0	0	0	0	0	0	0	0	0
5d55b8d01c11f14811e29a012eaccef2	0	0	0	0	0	0	0	0	0	0	0	0	0	0	0	0	0	0	0	0	0	0	0	0	0	0	0	0	0	0	0	0	0	0	0	0	0	4	0	0	0
ac85aec9cccc3e7cff6cbc5a4a26fcfc	0	0	0	0	0	0	0	0	0	0	0	0	0	0	0	0	0	0	0	0	0	0	0	0	0	0	0	0	0	0	0	0	0	0	0	0	0	0	0	0	0
f83bc5c427cf5b04c6096925a5010673	0	0	0	0	0	0	0	0	0	0	0	0	0	0	0	0	0	0	0	5	0	0	7	0	0	0	0	0	0	0	0	0	0	0	0	0	0	0	0	0	0
dbbc24bfe221bab547d978beae1b308f	0	0	0	0	0	0	0	0	0	0	0	0	0	0	0	0	0	0	0	0	0	0	0	0	0	0	0	0	0	2	4	0	0	5	0	3	0	7	4	0	0
ca246a3907fbf133a889e12c773e10fc	0	0	0	0	0	0	0	0	0	0	0	0	0	0	0	0	0	0	0	0	0	0	0	0	0	0	0	0	0	0	0	0	0	0	0	0	0	0	0	0	0
756d493acd4bdd1c8b5ae4606047495e	0	0	0	0	0	0	0	0	0	0	0	0	0	0	0	0	0	0	0	0	0	0	0	0	0	0	0	0	0	0	0	0	0	0	0	0	0	0	0	0	0
aaad2649e5765c00ab341e40c429be2a	0	0	0	0	0	0	0	0	0	0	0	0	0	0	0	0	0	0	0	0	0	0	0	0	0	0	0	0	0	0	0	0	0	0	0	0	0	0	0	0	0
e72b9e0ec406ba1eb1bfd1743c6f2dae	0	0	0	0	0	0	0	0	0	0	0	0	0	0	0	0	0	0	0	0	0	0	0	0	0	0	0	0	0	0	0	0	0	0	0	0	0	0	0	0	0
aa880e3b3bd21bd32f6ede458fdc8667	0	0	0	0	0	0	0	0	0	0	0	0	0	0	0	0	0	0	0	0	0	0	9	0	0	15	0	0	0	0	0	0	0	0	0	0	0	0	0	0	0
60e9f43fb0ffc13dda6814fadc376967	0	0	0	0	0	0	0	0	0	0	0	0	0	0	0	0	0	0	0	0	0	0	0	0	0	0	0	0	0	0	0	0	12	0	0	0	8	0	0	0	0
08cf2e880d0837b56a7f7588e7402f48	0	0	0	0	0	0	0	0	0	0	0	0	0	0	0	0	0	0	0	0	0	0	0	0	0	0	0	0	0	0	0	0	0	0	0	0	0	0	0	0	0
508f096647bd4a513c497747f7e8e9b7	0	0	0	0	0	0	0	0	0	0	0	0	0	0	0	0	0	0	0	0	0	0	0	0	0	0	0	0	0	0	0	0	0	0	0	0	0	0	0	0	0
42ff67b160e9404a6b64d7e1ef12ed78	0	0	0	0	0	0	0	0	0	0	0	0	0	0	0	0	0	0	0	0	0	0	0	0	0	0	0	0	0	0	0	0	0	0	0	0	0	0	0	0	0
3582c8da8c15c8f073e0751e367fe423	0	0	0	0	0	0	0	24	0	0	0	0	0	0	0	0	0	0	0	0	0	0	0	0	0	0	0	0	0	0	0	0	0	0	0	0	0	0	0	0	0
c1f8e1f2bc40adc03f05c3166ef9ff54	0	0	0	0	0	0	0	0	0	0	0	0	0	0	0	0	0	0	0	0	0	0	0	0	0	0	0	0	0	0	0	0	0	0	0	0	0	0	0	0	0
efe4051046b4c6c4b85a5798d5823308	0	0	0	0	0	0	0	0	0	0	0	0	0	0	0	0	0	0	0	0	0	0	0	0	0	0	0	0	0	0	0	0	0	0	0	0	0	0	0	0	0
6b9be35d221e3c2044c80ce37f66aaaf	2	0	0	3	2	0	2	0	0	0	0	0	0	0	3	0	0	0	2	0	3	0	3	0	0	3	0	0	0	0	0	0	0	0	0	0	0	0	0	0	0
99c23e629ddff5cac9140409a8233518	0	0	0	0	0	0	0	0	0	0	0	0	0	0	0	0	0	0	0	0	0	0	0	0	0	0	0	0	0	0	0	0	0	0	0	0	0	0	0	0	0
c62f9a59c188f545e3ffb4f0daca549c	0	0	0	0	0	0	0	0	0	0	0	0	0	0	0	0	0	0	0	0	0	0	0	0	0	0	0	0	0	0	0	0	0	0	0	0	0	0	0	0	0
1811191bb045a3c77bc5917574d0670d	0	0	0	0	0	0	0	0	0	0	0	0	0	0	0	0	0	0	0	0	0	0	0	0	0	0	0	0	0	0	0	0	0	0	0	0	0	0	0	0	0
1a3e6645380f8163c5de039aca99dc46	0	0	0	0	0	0	0	0	0	0	0	0	0	0	0	0	0	0	0	0	0	0	0	0	0	0	0	0	0	0	0	0	0	0	0	0	0	0	0	0	0
9bd173b97ee987de6c4c920dcaafeaca	0	0	0	0	0	0	0	0	0	0	0	0	0	0	0	0	0	0	0	0	0	0	0	0	0	0	0	0	0	0	0	0	0	0	0	0	0	0	0	0	0
61623d08a9b698647d956178388280f4	0	0	0	0	0	0	0	0	0	0	0	0	0	9	0	0	14	0	0	0	0	0	0	0	0	0	0	0	0	0	0	0	0	0	0	0	0	0	0	0	0
cd71d16ddb08bd94b170cb5fec0a4c85	0	0	0	0	0	0	0	0	0	0	0	0	0	0	0	0	0	0	0	0	0	2	0	11	0	0	0	0	0	0	0	0	0	0	0	0	0	0	0	0	0
c86a53eaa3fa4dc2c4217b3e8d4a83eb	0	0	0	0	0	0	0	0	0	0	0	0	0	0	0	0	8	0	0	0	0	0	0	0	0	0	0	14	0	0	0	0	0	0	0	0	0	0	0	0	0
11592178122a5bc560176205c044c1fe	0	0	0	0	0	0	4	0	0	0	4	0	0	0	0	0	0	3	4	0	0	0	0	0	0	0	0	0	0	0	0	0	0	0	0	0	0	0	0	0	0
49fa907a669214cdb0f9f47d07e28ef5	0	0	0	0	0	0	0	0	0	0	0	0	0	0	0	0	0	0	0	0	0	0	0	0	0	0	0	0	0	0	0	0	0	0	0	0	0	0	0	0	0
18e9f74e5506b63d204dcbaf0c74e799	0	0	0	0	0	0	0	0	0	0	0	0	0	0	0	0	0	0	0	0	0	0	0	0	0	0	0	0	0	0	0	0	0	0	0	0	0	0	0	0	0
5851671e9a87c2e832d16cf635283765	0	0	0	0	0	0	0	0	0	0	0	0	0	0	0	0	0	0	0	0	0	0	0	0	0	0	0	0	0	0	0	0	0	0	0	0	0	0	0	0	0
771a6dcfe008739eb96a1c1707660537	0	0	0	0	0	0	0	0	0	0	0	0	0	0	0	0	0	0	0	0	0	0	0	0	0	0	0	0	0	0	0	0	0	0	0	0	0	0	0	0	0
de65c50998fe50c3b87a819d543d6868	0	0	0	0	0	0	0	0	0	0	0	0	0	0	0	0	0	0	0	0	0	0	0	0	0	0	0	0	0	0	0	0	0	0	0	0	0	0	0	0	0
e842869d3c57e5e937e78a84529ceac8	0	0	0	0	0	0	0	0	0	0	0	0	0	0	0	0	0	0	0	0	0	0	0	0	0	0	0	0	0	0	0	0	0	0	0	0	0	0	0	0	0
a9e93f5f9b32ee22bbb659bd3497f383	0	0	0	0	0	4	0	0	0	0	0	0	0	0	0	0	0	0	0	0	17	0	0	0	0	0	0	0	0	0	0	0	0	0	0	0	0	0	0	0	0
ab24b263f6b1b7ffe9544b6ae0cf7ec4	0	0	0	0	0	0	0	0	0	0	0	0	0	0	0	0	0	0	0	0	21	0	0	0	0	0	0	0	0	0	0	0	0	0	0	0	0	0	0	0	0
3f48afa3fa6ed22d8f2144ef5a47b209	0	0	0	0	0	0	0	0	0	0	0	0	0	0	0	0	0	0	0	0	0	0	8	7	0	0	0	6	0	0	0	0	0	0	0	0	0	0	0	0	0
04086a8bd0593dac43eb1385775560dc	0	0	0	0	10	0	6	0	0	0	0	0	0	0	0	0	0	0	0	0	0	0	0	5	0	0	0	0	0	0	0	0	0	0	0	0	0	0	0	0	0
96f92fe0f6f97de80c70d764751a3350	0	0	0	0	0	0	0	4	0	0	0	0	0	0	6	0	4	0	0	0	0	0	0	0	0	7	0	0	0	0	0	0	0	0	0	0	0	0	0	0	0
da4dd46cb3a5acf3244f265653f1b42d	0	0	0	0	0	0	0	0	0	0	0	0	0	0	0	0	0	0	0	0	0	0	0	0	0	0	0	0	0	0	0	0	0	0	0	0	0	0	0	0	0
df7f0d0a45cda2e474a99f41f51e0074	0	0	0	0	0	0	0	0	0	0	0	0	0	0	0	0	0	0	0	0	0	0	0	0	0	0	0	0	0	0	0	0	0	0	0	0	0	0	0	0	0
df8bae0e18f7a48b5b16165a00298a56	0	0	0	0	0	0	0	0	0	0	0	0	0	0	0	0	0	0	0	0	0	0	0	0	0	0	0	0	0	0	0	0	0	0	0	0	0	0	0	0	0
4ac088a3f7c79bff117e88167ea6f684	0	0	0	0	0	0	0	0	0	0	0	0	0	4	17	0	0	0	0	0	0	0	0	0	0	0	0	0	0	0	0	0	0	0	0	0	0	0	0	0	0
0ec9022ddbc37d2cdf0a9f6b341a9074	0	0	0	0	0	0	0	0	0	0	0	0	0	0	0	0	0	0	0	0	0	0	0	0	0	0	2	3	0	0	0	0	0	0	0	0	0	0	0	0	0
301d143344710ca4032137f203efe89a	0	0	0	0	0	0	0	0	0	0	0	0	0	0	0	0	0	0	0	0	0	0	0	0	0	0	0	0	0	0	0	0	0	0	0	0	0	0	0	0	0
9e80d5fd3dec008f0d3769e9eb69f4e5	0	0	0	0	0	0	0	0	0	0	0	0	0	0	0	0	0	0	0	0	0	0	0	0	0	0	0	0	0	0	0	0	0	0	0	0	0	0	0	0	0
93d349662fe951e815ebf6896994a956	0	0	0	0	0	0	0	0	0	0	0	0	0	0	0	0	0	0	0	0	0	0	0	0	0	0	0	0	0	0	0	0	0	0	0	0	0	0	0	0	0
5e172184db03545545e3e97d2f596d66	0	0	0	0	0	0	0	20	0	0	0	0	0	0	0	0	0	0	0	0	0	0	0	0	0	0	0	0	0	0	0	0	0	0	0	0	0	0	0	0	0
e9814ebf624254e5c7bd2b2a3bfa0418	0	0	0	0	0	0	0	0	20	0	0	0	0	0	0	0	0	0	0	0	0	0	0	0	0	0	0	0	0	0	0	0	0	0	0	0	0	0	0	0	0
257b17fa111092b436c22fce89919e95	0	0	0	0	0	0	0	0	0	0	20	0	0	0	0	0	0	0	0	0	0	0	0	0	0	0	0	0	0	0	0	0	0	0	0	0	0	0	0	0	0
760ba35fe028d9e95c4ac4d4e7b8d8ac	0	0	0	0	0	0	0	0	0	0	0	0	0	0	0	0	0	0	0	0	0	0	0	0	0	0	0	0	0	0	0	0	0	0	0	0	0	0	0	0	0
d20622fa49c3b5d1ff071018fcebace2	0	0	0	0	0	0	0	0	0	0	0	0	0	0	0	0	0	0	0	0	0	0	0	0	0	0	0	0	0	0	0	0	0	0	0	0	0	0	0	0	0
42fbbdf6a1152b477c63382fc22de500	0	0	0	0	0	0	0	0	0	0	0	0	0	0	0	0	0	0	0	0	0	0	0	0	0	0	0	0	0	0	0	0	0	0	0	0	0	0	0	0	0
157a77f23c69160ccf4c70dbf4ba0958	0	0	0	0	0	0	0	0	0	0	0	0	0	0	0	0	0	0	0	0	0	0	0	0	0	0	0	0	0	0	0	0	0	0	0	0	0	0	0	0	0
8f5387390520575a80d00a665da7a9c4	0	0	0	0	0	0	0	0	0	0	0	0	0	0	0	0	0	0	0	0	0	9	0	4	0	0	0	6	0	0	0	0	0	0	0	0	0	0	0	0	0
165ceac68e7a63bea30bbdf0ed2f309d	0	0	0	0	0	0	0	0	0	0	0	0	0	0	0	0	0	0	0	0	0	0	0	0	0	0	0	0	0	0	0	0	0	0	0	0	0	0	0	0	0
cacfb28a4814c633f17b6c73cd92da5a	0	0	0	0	0	0	0	0	0	0	0	0	0	0	0	0	0	0	0	0	0	0	0	0	0	0	0	0	0	0	0	0	0	0	0	0	0	0	0	0	0
8fc0b554ba95551143932fb16d0fab12	0	0	0	0	0	0	0	0	0	0	0	0	0	0	0	0	0	0	0	0	0	0	0	0	0	0	0	0	0	0	0	0	0	0	0	0	0	0	0	0	0
b98ee5fe598ff073e4336023d8503228	0	0	0	0	0	0	0	0	0	0	0	0	0	0	0	0	0	0	0	0	0	0	0	0	0	0	0	0	0	0	0	0	0	0	0	0	0	0	0	0	0
14beabc16792300ea90b1762101bb367	0	0	0	0	0	0	0	0	0	0	0	0	0	0	0	0	0	0	0	0	0	0	0	0	0	0	0	0	0	0	0	0	0	0	0	0	0	0	0	0	0
19d3708a80b77f0b9ecf43a4c9701e35	0	0	0	0	0	0	0	0	0	0	0	0	0	0	0	0	0	0	0	0	0	0	0	0	0	0	0	0	0	0	0	0	0	0	0	0	0	0	0	0	0
49b0cad11cc1b962fea3da6102a87fbb	0	0	0	0	0	0	0	13	0	0	0	0	0	0	0	0	0	0	0	6	0	0	0	0	0	0	0	0	0	0	0	0	0	0	0	0	0	0	0	0	0
14470bfac26e4e7f43469f792a654f49	0	0	0	10	0	0	0	0	0	0	0	0	0	0	0	0	0	0	0	0	4	0	0	0	4	0	0	0	0	0	0	0	0	0	0	0	0	0	0	0	0
c0f712bc4c5a8c6c21d03727f75bf3cc	0	0	0	0	0	4	0	2	0	0	0	0	0	0	0	0	0	0	4	4	0	0	0	0	4	0	0	0	0	0	0	0	0	0	0	0	0	0	0	0	0
5df728c3e84c9d2ca8b38c31473152bf	0	0	0	0	0	0	0	0	0	0	0	0	0	0	0	0	0	0	0	0	0	0	0	0	0	0	18	0	0	0	0	0	0	0	0	0	0	0	0	0	0
ead2e95806cfece862f075a93332eda3	0	0	0	0	0	0	0	0	0	0	0	0	0	0	0	0	0	0	0	0	0	0	0	0	0	0	0	0	0	3	0	0	0	0	0	0	0	0	0	0	5
1b00e6d3581edb7cb7524b0912dfb4b1	0	0	0	0	0	0	0	0	0	0	0	0	0	0	0	0	0	0	0	0	0	0	0	0	0	0	0	0	0	0	0	0	0	0	0	0	0	0	0	0	0
5402b4ab161e646499291566fedf5291	0	0	0	0	0	0	0	0	0	0	0	0	0	0	0	0	0	0	0	0	0	0	0	0	0	0	0	0	0	0	0	0	0	0	0	0	0	0	0	0	0
5f5e66db5c9d51934f6397ce06dd19fc	0	0	0	0	0	0	0	0	0	0	0	0	0	0	0	0	0	0	0	0	0	0	0	0	0	0	0	0	0	0	0	0	0	0	0	0	0	0	0	0	0
07a681018549b9f9e38be466abf5df9e	0	0	0	0	0	0	0	0	0	0	0	0	0	2	3	2	2	0	0	0	0	3	0	0	0	0	0	0	0	0	0	0	0	0	0	0	0	0	0	0	0
25eaa35acafee8814b14e9ae549852e1	0	0	0	0	6	0	0	0	0	0	0	11	0	0	0	0	0	0	0	0	0	0	0	0	0	0	0	0	0	0	0	0	0	0	0	0	0	0	0	0	0
b67ca61253d4460f7bb785309fb934d2	0	0	0	0	0	0	0	0	0	0	0	0	0	0	0	0	0	0	0	0	0	0	0	0	0	0	0	0	0	0	0	0	3	0	0	0	0	2	10	2	0
670d2a48dbb5a87baa8b4781d0c3fddd	0	0	0	0	0	0	0	0	0	0	0	0	0	0	0	0	0	0	0	0	0	0	0	0	0	0	0	0	0	0	0	0	0	0	0	0	0	0	0	0	0
7518d27ebac5ff3da97807305ba43fd1	0	0	0	0	0	0	0	0	0	0	0	0	0	0	0	0	0	0	0	0	0	0	0	0	0	0	0	0	0	0	0	0	0	0	0	0	0	0	0	0	0
321a70ee53175dc4d0715a222b30043a	0	0	0	0	0	0	0	0	0	0	0	0	0	0	0	0	0	0	0	0	0	0	0	0	0	0	0	0	0	0	0	0	0	0	0	0	0	0	0	0	0
7b94d213b1db2f9907a0e929b51906d6	0	0	0	0	0	0	0	0	0	0	0	0	0	0	0	0	0	0	0	0	0	0	0	0	0	0	0	0	0	0	0	0	0	0	0	0	0	0	0	0	0
ab6205789539951f7f74c402b2f9437a	0	0	0	0	0	0	0	0	0	0	0	0	0	0	0	0	0	0	0	0	0	0	0	0	0	0	0	0	0	0	0	0	0	0	0	0	0	0	0	0	0
d59249e100651347b373d7032225a073	0	0	0	0	0	0	0	0	0	0	0	0	0	0	0	0	0	0	0	0	0	0	0	0	0	0	0	0	0	0	0	0	0	0	7	0	4	0	0	6	0
b0e5bd7cd487d4cefb77beb7ccb20add	0	0	0	0	0	0	0	0	0	0	0	0	0	0	0	6	0	0	0	0	0	0	0	0	0	0	0	0	0	0	0	0	0	0	0	0	0	0	0	0	0
1d1e23fc2926d05c503b19f9b798c045	0	0	0	0	0	0	0	0	0	0	0	0	0	0	0	0	0	0	0	0	0	0	0	0	0	0	0	0	0	0	0	0	0	0	0	0	0	0	0	0	0
3e24379e6ed78560303434d3e5d986d4	0	0	0	0	3	0	0	0	0	0	0	0	0	0	0	0	0	0	0	0	2	2	2	0	0	4	0	3	0	0	0	0	0	0	0	0	0	0	0	0	0
08cea0ce7a100bb169b513e02ddd51fd	0	0	0	0	0	0	0	2	0	2	0	0	0	0	0	0	0	0	2	0	3	0	0	0	0	5	0	2	0	0	0	0	0	0	0	0	0	0	0	0	0
f254110fe1b89273f53a5fa9b356abc4	0	0	0	0	0	0	0	0	0	0	0	8	0	0	0	0	0	0	0	0	0	0	0	8	0	0	0	0	0	0	0	0	0	0	0	0	0	0	0	0	0
7533441d48213adb5b70cd058cf6e3a2	0	0	0	0	0	0	0	0	0	0	0	0	0	0	0	0	0	0	0	0	0	0	0	0	0	0	5	0	0	0	0	0	0	0	0	0	0	0	0	0	0
609e19f2d312c9bd6c6133f55ec180ed	0	0	7	0	0	0	0	0	0	0	0	0	0	0	0	0	0	0	0	0	0	0	0	0	0	0	0	9	0	0	0	0	0	0	0	0	0	0	0	0	0
057109a3a172b60d3fee3ea7b4f3f18a	0	0	0	0	0	0	0	0	0	0	0	0	0	0	0	0	0	0	0	0	0	0	0	0	0	0	0	0	0	0	16	0	0	0	0	0	0	0	0	0	0
209d0ee0332045fe6d9901c25214f312	0	0	0	0	0	0	0	0	0	0	0	0	0	0	0	0	0	0	0	0	0	0	0	0	0	0	0	0	0	0	0	0	0	0	0	0	0	0	0	0	0
e4817f92230d302f364b9e383b18f0b0	0	0	0	0	0	0	0	0	0	0	0	0	0	0	0	0	0	0	0	0	0	0	0	0	0	0	0	0	0	0	0	0	0	0	0	0	0	0	0	0	0
5022eb67a2e33261fd45ef06d6771b99	0	0	0	0	0	0	0	0	0	0	0	0	0	0	0	0	0	0	0	0	0	0	0	0	0	0	0	0	0	0	0	0	0	0	0	0	0	0	0	0	0
fe7d64d54ee82a0023a057807a05ef89	0	0	0	0	0	0	0	0	0	0	0	0	0	0	0	0	0	11	0	5	0	0	0	0	0	0	0	0	0	0	0	0	0	0	0	0	0	0	0	0	0
af5487a8e08f7d4be54d4d67d8927057	0	0	0	0	0	0	0	0	0	0	0	0	0	0	0	0	0	0	0	0	0	0	0	0	0	0	0	0	0	0	0	0	0	0	0	0	0	0	0	0	0
2df72f865d44f733382e1b64c83f6159	0	2	0	0	0	0	3	0	0	0	0	0	0	2	0	3	5	0	0	0	0	0	0	0	0	0	0	0	0	0	0	0	0	0	0	0	0	0	0	0	0
ec401b23794f7b14c006ea2416344bec	0	0	0	0	0	5	0	0	0	0	10	0	0	0	0	0	0	0	0	0	0	0	0	0	0	0	0	0	0	0	0	0	0	0	0	0	0	0	0	0	0
07a9d5552ee3e4d8b68db53a06471e86	0	0	0	0	0	0	0	0	0	0	0	0	0	0	0	0	0	0	0	0	0	0	0	0	0	0	0	0	0	0	0	0	0	0	0	0	0	0	0	0	0
d6ce2e2558c74cfda212ab64fe6bc6f5	0	0	0	0	0	0	0	0	0	0	0	0	0	0	0	0	0	0	0	0	0	0	0	0	0	0	0	0	0	0	0	0	0	0	0	0	0	0	0	0	0
9a3b9ae54392b4626deb5feea07f5e6b	0	0	0	0	0	0	0	0	0	0	0	0	0	0	0	0	0	0	0	0	0	0	0	0	0	0	0	0	0	0	0	0	0	0	0	0	0	0	0	0	0
2205595841bc489528916218525d815e	0	0	0	0	0	0	0	0	0	0	0	0	0	0	0	0	0	0	0	0	0	0	0	0	0	0	0	0	0	0	0	0	0	0	0	0	0	0	0	0	0
b5c72c5304985e54a36ab632359312a0	0	0	0	0	0	0	0	0	0	0	0	0	0	0	0	0	0	0	0	0	0	0	0	0	0	0	0	0	0	0	0	0	0	0	0	0	0	0	0	0	0
3e3f5012bc955c2233a810814bb426f7	0	0	0	0	0	0	0	0	0	0	0	0	0	0	0	0	0	0	0	0	0	0	0	0	0	0	0	0	0	0	0	0	0	0	0	0	0	0	0	0	0
bc16288bc90895bca8ced4a85313ff41	0	0	0	0	0	0	0	0	0	0	0	0	0	0	0	0	0	0	0	0	0	0	0	0	0	0	0	0	0	0	0	0	0	0	0	0	0	0	0	0	0
d82a73ba009af396bf3d67c30b8accae	0	0	0	0	0	0	0	0	0	0	0	0	0	0	0	0	0	0	0	0	0	0	0	0	0	0	0	0	0	0	0	0	0	0	0	0	0	0	0	0	0
8c272229b122d0a3652dc4acdb2ca5ad	0	0	0	0	0	0	0	0	0	0	0	0	0	0	0	0	0	0	0	0	0	0	0	0	0	0	0	0	0	0	0	0	0	0	0	0	0	0	0	0	0
c6dbce01588b197a0daca70e29729503	0	0	0	0	0	0	0	0	0	0	0	0	0	0	0	0	0	0	0	0	0	0	0	0	0	0	0	0	0	0	0	0	0	0	0	0	0	0	0	0	0
e32aae02c965fbf994d6c48671abfd3e	0	0	0	0	0	0	0	0	0	0	0	0	0	0	0	0	3	0	0	0	0	0	0	0	0	0	0	0	0	0	0	0	0	0	0	0	0	0	0	0	0
00d3d1e0bfd08ddedb9f3485dba41b5b	0	0	0	0	0	0	0	0	0	0	0	0	0	0	0	0	0	0	0	0	0	14	0	0	0	0	0	0	0	0	0	0	0	0	0	0	0	0	0	0	0
446aca0ddc40fae6098279e07bca18f0	0	0	0	0	0	0	0	0	0	0	0	0	0	0	0	0	0	0	0	0	0	0	14	0	0	0	0	0	0	0	0	0	0	0	0	0	0	0	0	0	0
cd5bd284463ed75722f4b77e2b01b0f2	0	10	0	4	0	0	0	0	0	0	0	0	0	0	0	0	0	0	0	0	0	0	0	0	0	0	0	0	0	0	0	0	0	0	0	0	0	0	0	0	0
051c8c3ae6fb26f3072783bdb653258b	0	0	0	0	0	0	6	0	0	0	0	0	0	0	0	0	0	0	0	0	0	0	0	0	0	0	0	0	0	0	0	0	0	0	0	0	0	0	0	0	0
f60d08707648624235ee8aafd35a41c8	0	0	0	0	0	0	0	0	0	0	0	0	0	0	0	0	0	0	0	0	0	0	0	0	0	0	0	0	0	0	0	0	0	0	0	0	0	0	0	0	0
53e19d3427e05b859cb46394c02d5206	0	0	0	0	0	0	0	0	0	0	0	0	0	0	0	0	0	0	0	0	0	0	0	0	0	0	0	0	0	0	0	0	0	0	0	0	0	0	0	0	0
5bac462f040abed50fee9aa73d2089ad	0	0	0	0	0	0	0	0	0	0	0	0	0	0	0	0	0	0	0	0	0	0	0	0	0	0	0	0	0	0	0	0	0	0	0	0	0	0	0	0	0
6d52b1c5880028738ccd5b03b76ee1e9	0	0	0	0	0	0	0	0	0	0	0	0	0	0	0	0	0	0	0	0	0	0	0	0	0	0	0	0	0	0	0	0	0	0	0	0	0	0	0	0	0
337bc1332cefd8b0daeab41505342210	0	0	0	0	0	0	0	0	0	0	0	0	0	0	0	0	0	0	0	0	0	0	0	0	0	0	0	0	0	0	0	0	0	0	0	0	0	0	0	0	0
f7c70372fa05343a301cf6baee217c42	0	0	0	0	0	0	0	0	0	0	0	0	0	0	0	0	0	0	0	0	0	0	0	0	0	0	0	0	0	0	0	0	0	0	0	0	0	0	0	0	0
de0475454b96df82a2d61723300123df	0	0	0	0	0	0	0	0	0	0	0	0	0	0	0	0	0	0	0	0	0	0	0	0	0	0	0	0	0	0	0	0	0	0	0	0	0	0	0	0	0
6564a1407a46a41b7e68c859e7a7a748	0	0	0	0	0	0	8	0	0	0	0	0	0	0	0	0	0	0	0	0	0	5	0	0	0	0	0	0	0	0	0	0	0	0	0	0	0	0	0	0	0
bf7be102bf573ea78b9904dc96ae1018	0	0	0	0	0	0	3	0	0	0	0	0	0	0	0	0	0	0	0	0	0	0	2	0	8	0	0	0	0	0	0	0	0	0	0	0	0	0	0	0	0
988b85faab43d06f5daad7cbace861f6	0	0	0	0	0	0	0	0	0	0	0	2	0	0	0	0	0	0	0	0	0	0	0	0	11	0	0	0	0	0	0	0	0	0	0	0	0	0	0	0	0
2e04dacae758026904f4e1a3db1fc4da	0	0	0	0	0	0	0	0	0	0	0	0	0	0	0	0	0	0	0	0	0	0	0	0	0	0	0	0	0	0	0	0	0	0	0	0	0	0	0	0	0
995586de1cadbd1728a70f98f4ad86da	0	0	0	0	0	0	0	0	0	0	0	0	0	0	0	0	0	0	0	0	0	0	0	0	0	0	0	0	0	0	0	0	0	0	0	0	0	0	0	0	0
14791cc6ff2b38909f04cc9859e223b7	0	0	0	0	0	0	0	0	0	0	0	0	0	13	0	0	0	0	0	0	0	0	0	0	0	0	0	0	0	0	0	0	0	0	0	0	0	0	0	0	0
e6457112f6ed11f8c443df5aad401d0b	0	0	0	0	0	0	0	0	6	0	0	0	0	0	0	0	0	0	0	0	0	0	6	0	0	0	0	0	0	0	0	0	0	0	0	0	0	0	0	0	0
64c0d375c0d06719f05aafb08d9513cf	0	0	0	0	6	0	0	0	0	0	0	0	0	0	0	0	0	0	0	0	0	0	0	0	0	0	0	6	0	0	0	0	0	0	0	0	0	0	0	0	0
4068218a2c8d739ae7b7db61c1ded9e6	12	0	0	0	0	0	0	0	0	0	0	0	0	0	0	0	0	0	0	0	0	0	0	0	0	0	0	0	0	0	0	0	0	0	0	0	0	0	0	0	0
838852735d7e98d98320be0e0775421a	0	0	0	0	0	0	0	0	0	0	0	0	0	0	0	0	0	0	0	0	0	0	0	0	0	0	0	0	0	0	2	2	2	0	0	0	0	0	0	0	3
0855b358764f60a5f8f186cfac8756b2	0	0	0	0	0	12	0	0	0	0	0	0	0	0	0	0	0	0	0	0	0	0	0	0	0	0	0	0	0	0	0	0	0	0	0	0	0	0	0	0	0
f771361d07e822126b6e98413825cf4d	0	0	0	0	0	0	0	0	0	0	0	0	0	0	0	0	0	0	0	0	0	0	0	0	0	0	0	0	0	0	0	0	0	0	0	0	0	0	0	0	0
4c1ae74dd7143a1c3be47ea3d535c79e	0	0	0	0	0	0	0	0	0	0	0	0	0	0	0	0	0	0	0	0	0	0	0	0	0	0	0	0	0	0	0	0	0	0	0	0	0	0	0	0	0
d06ea480bdbede6a6d632afdd11c3fe2	0	0	0	0	0	0	0	0	0	0	0	0	0	0	0	0	0	0	0	0	0	0	0	0	0	0	0	0	0	0	0	0	0	0	0	0	0	0	0	0	0
b7060aca25fdac84366f3bdf6d1dd635	0	0	0	0	0	0	0	0	0	0	0	0	0	0	0	0	0	0	0	0	0	0	0	0	0	0	0	0	0	0	0	0	0	0	0	0	0	0	0	0	0
04d5c0419de60041cc65eccfe7985ac0	0	0	0	0	0	0	0	0	0	0	0	0	0	0	0	0	0	0	0	0	0	0	0	0	0	0	0	0	0	0	0	0	0	0	0	0	0	0	0	0	0
6a94adde42ba507238e899d3c2f77cda	0	0	0	0	0	0	0	0	0	0	0	0	0	0	0	0	0	0	0	0	0	0	0	0	0	0	0	0	0	0	0	0	0	0	0	0	0	0	0	0	0
389f73f2042dd321de128ca33678fbb5	0	0	0	0	0	0	0	0	0	0	0	0	0	0	0	0	0	0	0	0	0	0	0	0	0	0	0	0	0	0	0	0	0	0	0	0	0	0	0	0	0
f0c6c803108401079f399d804f93dd58	0	0	0	0	0	0	0	0	0	0	0	0	0	0	0	0	0	12	0	0	0	0	0	0	0	0	0	0	0	0	0	0	0	0	0	0	0	0	0	0	0
4bd4a31a72a8ddd94f6a6b5333fd3479	0	0	0	0	0	0	0	0	0	0	0	0	0	0	0	0	0	12	0	0	0	0	0	0	0	0	0	0	0	0	0	0	0	0	0	0	0	0	0	0	0
600be5621c828a7d7e1afc6e5dd7ddb2	0	0	0	0	0	0	0	0	0	0	0	0	0	0	0	0	0	0	12	0	0	0	0	0	0	0	0	0	0	0	0	0	0	0	0	0	0	0	0	0	0
da6b27e797997684e7d4d86bbe62fe9f	0	0	0	0	0	0	0	0	0	0	0	0	0	0	0	0	0	0	0	0	8	0	0	0	0	0	0	0	0	0	0	0	0	0	0	0	0	0	0	0	0
d9412dbdbe8d07ebbd9fba84fa0348b6	0	0	0	0	0	0	0	0	0	0	0	0	0	0	0	0	0	0	0	0	0	0	11	0	0	0	0	0	0	0	0	0	0	0	0	0	0	0	0	0	0
804ca2ec0d8f3c5fcf2b30dc723f619d	0	0	0	0	0	0	0	0	0	0	0	0	0	0	0	0	0	0	0	0	0	0	0	0	11	0	0	0	0	0	0	0	0	0	0	0	0	0	0	0	0
b155a423beb89ac65eeeea148229c52d	0	0	0	0	0	0	0	0	0	0	0	0	0	0	0	0	0	0	0	0	0	0	0	0	0	11	0	0	0	0	0	0	0	0	0	0	0	0	0	0	0
f4acb1a57169944377457577b7346c30	0	0	0	0	0	11	0	0	0	0	0	0	0	0	0	0	0	0	0	0	0	0	0	0	0	0	0	0	0	0	0	0	0	0	0	0	0	0	0	0	0
f7b860505ab066e9b5728beb2b8015b7	0	0	0	0	0	0	0	0	0	0	0	0	0	0	0	0	0	0	0	0	0	0	0	0	0	0	0	0	0	0	0	0	0	0	0	0	0	0	0	0	0
dfc70193d15d9a29eb122ff112116cda	0	0	0	0	0	0	0	0	11	0	0	0	0	0	0	0	0	0	0	0	0	0	0	0	0	0	0	0	0	0	0	0	0	0	0	0	0	0	0	0	0
883bab1232fe07105c1ebfd1b5f50a01	0	0	0	0	0	0	0	0	0	0	0	11	0	0	0	0	0	0	0	0	0	0	0	0	0	0	0	0	0	0	0	0	0	0	0	0	0	0	0	0	0
2003557ea8152bb0aa0178d8983c92db	0	0	0	0	0	0	0	0	0	0	0	11	0	0	0	0	0	0	0	0	0	0	0	0	0	0	0	0	0	0	0	0	0	0	0	0	0	0	0	0	0
d327e881e9df55220c43a5f12dd51bb4	0	0	0	0	0	0	0	0	0	0	0	0	0	0	0	0	0	0	0	0	0	0	0	0	0	0	0	0	0	0	0	0	0	0	0	0	0	0	0	0	0
f8ba2eac26ea9becf2468a41c146c7e4	0	0	0	0	0	0	0	0	0	0	0	0	0	0	0	0	0	0	0	0	0	0	0	0	0	0	0	0	0	0	0	0	0	0	0	0	0	0	0	0	0
e44c87f1f0655cbd3c2a2a9db52d38c5	0	0	0	0	0	0	0	0	0	0	0	0	0	0	0	0	0	0	0	0	0	0	0	0	0	0	0	0	0	0	0	0	0	0	0	0	0	0	0	0	0
b353f9cd8fb78bf4f0fb7766832d104d	0	0	0	0	0	0	0	0	0	0	0	0	0	0	0	0	0	0	0	0	0	0	0	0	0	0	0	0	0	0	0	0	0	0	0	0	0	0	0	0	0
fc5f970487f3a55371c42254da9dd9fd	0	0	0	0	0	0	0	0	0	0	0	0	0	0	0	0	0	0	0	0	0	0	10	0	0	0	0	0	0	0	0	0	0	0	0	0	0	0	0	0	0
27a6e12cadb79aa53aa8a760f067b72f	0	0	0	0	0	0	0	0	0	0	0	0	0	0	0	0	0	0	0	0	0	0	0	0	0	0	10	0	0	0	0	0	0	0	0	0	0	0	0	0	0
dce95440c6bd53c68b7c1e1512980076	0	0	0	0	0	0	0	0	0	0	0	0	0	0	0	0	0	0	0	0	0	0	0	0	0	0	0	0	0	0	0	0	3	7	0	0	0	0	0	0	0
cc849b8070df7fe3c3041a62e8406619	0	0	0	0	0	0	0	0	0	0	0	0	0	0	0	0	0	0	0	0	0	0	0	0	0	0	0	0	0	0	0	0	0	0	0	0	0	0	0	0	0
cc96878ef40cba459af672da9c254109	0	0	0	0	0	0	0	0	0	0	0	0	0	0	0	0	0	0	0	0	0	0	0	0	0	0	0	0	0	0	0	0	0	0	0	0	0	0	0	0	0
e4c453867d463a9cb4d53122baa6753e	0	0	0	0	0	0	0	0	0	0	0	0	0	0	0	0	0	0	0	0	0	0	0	0	0	0	0	0	0	0	0	0	0	0	0	0	0	0	0	0	0
c4567cb201d6bfdb8cc9ba5181b42c9d	0	0	0	0	0	0	0	0	0	0	0	0	0	0	0	0	0	0	0	0	0	0	0	0	0	0	0	0	0	0	0	0	0	0	0	0	0	0	0	0	0
e7fe033b7f8f1398622fa2dee56925b6	0	0	0	0	0	0	0	0	10	0	0	0	0	0	0	0	0	0	0	0	0	0	0	0	0	0	0	0	0	0	0	0	0	0	0	0	0	0	0	0	0
51ae1c5b346a4f1d3fead050afa4d2fd	0	0	0	0	0	0	0	0	0	0	0	0	0	0	0	0	0	0	0	0	0	0	0	0	0	0	0	0	0	0	0	0	0	0	0	0	0	0	10	0	0
e37029988053f2e9402bcb4914a2de8c	0	0	0	0	0	0	0	0	0	0	0	0	0	0	0	0	0	0	0	0	0	0	0	0	0	0	0	0	0	0	0	0	0	0	0	0	0	0	0	0	0
85b9b924b1b23f5e07ded110752f8774	0	0	0	0	0	0	0	0	0	0	0	0	0	0	0	0	0	0	0	0	0	0	0	0	0	0	0	0	0	0	0	0	0	0	0	0	0	0	0	0	0
8da02ae902b2b557aa939eb309555636	0	0	0	0	0	0	0	0	0	0	0	0	0	0	0	0	0	0	0	0	0	0	0	0	0	0	0	0	0	0	0	0	0	0	0	0	0	0	0	0	0
ee80c9d080a495c37bce2ae9afead5f1	0	0	0	0	0	4	0	0	0	0	0	0	0	0	3	0	0	0	0	0	2	0	0	0	0	0	0	0	0	0	0	0	0	0	0	0	0	0	0	0	0
0beb19cdb702c189017705ffbf232864	0	0	0	3	0	0	0	0	0	0	0	0	0	0	0	0	0	2	0	0	0	0	0	4	0	0	0	0	0	0	0	0	0	0	0	0	0	0	0	0	0
b1864a15c8fe704dd3054b6a54453391	0	0	0	0	0	0	0	0	0	0	0	0	0	0	0	0	0	0	0	0	0	0	0	0	9	0	0	0	0	0	0	0	0	0	0	0	0	0	0	0	0
f4d91ef99d0ec63f7f672ba8eb562689	0	0	0	0	0	0	0	0	0	0	0	0	0	0	0	0	0	0	0	0	0	0	0	0	0	0	0	0	0	4	3	0	0	0	2	0	0	0	0	0	0
4589072b7bb477c335ac73e5922eac62	0	0	0	0	0	0	0	0	0	0	0	0	0	0	0	0	0	0	0	0	0	0	0	0	0	0	0	0	0	0	0	2	0	2	0	0	0	0	0	2	0
a171581492529fba0ca26ae52e571b1f	0	0	0	0	0	9	0	0	0	0	0	0	0	0	0	0	0	0	0	0	0	0	0	0	0	0	0	0	0	0	0	0	0	0	0	0	0	0	0	0	0
c018dc68af34679e2971ee8787f1808d	0	0	0	0	0	0	0	0	0	0	0	0	0	0	0	0	0	0	0	0	0	0	0	0	0	0	0	0	0	0	0	0	0	0	0	0	0	0	0	0	0
6e36ea0c5c9358795e2fa06204bb8150	0	0	0	0	0	0	0	0	0	0	0	0	0	0	0	0	0	0	0	0	0	0	0	0	0	0	0	0	0	0	0	0	0	0	0	0	0	0	0	0	0
13f43a18d02fec8c4ba2785dd8ba3253	0	0	0	0	0	0	0	0	0	0	0	0	0	0	0	0	0	0	0	0	0	0	0	0	0	0	0	0	0	0	0	0	0	0	0	0	0	0	0	0	0
c6dbc19b718d21e2afd7cf5eb9b8ff9e	0	0	0	0	0	0	0	0	0	0	0	0	0	0	0	0	0	0	0	0	0	0	0	0	0	0	0	0	0	0	0	0	0	0	0	0	0	3	0	0	0
9fcf07dba7bcb46ac12e668391e3d8a8	0	0	0	0	0	0	0	0	0	0	0	0	0	0	0	0	0	0	0	0	0	0	0	0	0	0	0	0	0	0	0	0	0	0	0	0	0	0	0	0	0
41a99f7a3b85dcd2ad99a64ac36fce52	0	0	0	0	0	0	0	0	0	0	0	0	0	0	0	0	0	0	0	0	0	0	0	0	0	0	0	0	0	0	0	0	0	0	0	0	0	0	0	0	0
1bd93f91f9536b7ddedd6c51afa50aaf	0	0	0	0	0	0	0	0	0	0	0	0	0	0	0	0	0	0	0	0	0	0	0	0	0	0	0	0	0	0	0	0	0	0	0	0	0	0	0	0	0
74c9acaffc7fcb3048e9cdc3ad1c2748	0	0	0	0	0	0	0	0	0	0	0	0	0	0	0	0	0	0	0	0	0	0	0	0	0	0	0	0	0	0	0	0	0	0	0	0	0	0	0	0	0
a5008297a27ff806f9ecd98bea4643b4	0	0	0	0	0	0	0	0	0	0	0	0	0	0	0	0	0	0	0	0	0	0	0	0	0	0	0	0	0	0	0	0	0	0	0	0	0	4	5	0	0
e7e39aa84fb19f3e1f90ca439648e84a	0	0	0	0	0	0	0	0	0	0	0	0	0	0	0	0	0	0	0	0	0	0	0	0	0	0	0	0	0	0	0	0	0	0	0	0	0	5	0	4	0
07d9b5a6b5be5479657c13efa9607ff1	0	0	0	0	0	0	0	0	0	0	0	0	0	0	0	0	0	0	0	0	0	0	0	0	0	0	0	0	0	0	0	0	0	0	0	0	0	0	0	0	0
ccade3f7253b9472ad6f4fdef19a5c35	0	0	0	0	0	0	0	0	0	0	0	0	0	0	0	0	0	0	0	0	0	0	0	0	0	0	0	0	0	0	0	0	0	0	0	0	0	0	0	0	0
86e063593831fb0ce760aef5eb7b231b	0	0	0	0	0	0	0	0	0	0	0	0	0	0	0	0	0	0	0	0	0	0	0	0	0	0	0	0	0	0	0	0	0	0	0	0	0	0	0	0	0
bea158d4b0c3c2027ab193b69a12444f	0	0	0	0	0	0	0	0	0	0	0	0	0	0	0	0	0	0	0	0	0	0	0	0	0	0	0	0	0	0	0	0	0	0	0	0	0	0	0	0	0
f31eacdf6adf5b000494034cb3b53b23	0	0	0	0	0	0	0	0	0	0	0	0	0	0	0	0	0	0	0	0	0	0	0	0	0	0	0	0	0	0	0	0	0	0	0	0	0	0	0	0	0
1297858c9c5d8cf267cf672e1ab843b4	0	0	0	0	0	0	0	0	0	0	0	0	0	0	0	0	0	0	0	0	0	0	0	0	0	0	0	0	0	0	0	0	0	0	0	0	0	0	0	0	0
b0bb8f4bb70d301b00e69e4e3f6e0c35	0	0	0	0	0	0	0	0	0	0	0	0	0	0	0	0	9	0	0	0	0	0	0	0	0	0	0	0	0	0	0	0	0	0	0	0	0	0	0	0	0
f0e4f057b0854103676b79c2c97fd076	0	0	0	0	0	0	0	0	0	0	0	0	0	0	0	0	0	0	0	0	8	0	0	0	0	0	0	0	0	0	0	0	0	0	0	0	0	0	0	0	0
bbaab6f5af8725f31b562f08e7ec0e41	0	0	0	0	0	0	0	0	0	0	0	0	0	0	0	0	0	0	4	0	0	0	4	0	0	0	0	0	0	0	0	0	0	0	0	0	0	0	0	0	0
d7bb943a80cc0285d7dc9c902d6777c0	0	0	0	0	0	0	0	0	0	0	0	0	0	0	0	0	0	0	0	0	0	0	8	0	0	0	0	0	0	0	0	0	0	0	0	0	0	0	0	0	0
df2600f12d1b538271915d53f1cee861	0	0	0	0	0	0	0	0	0	0	0	0	4	0	0	0	0	0	0	0	0	0	0	0	0	0	2	0	0	0	0	0	0	0	0	0	0	0	0	0	2
faeeebfb90aa49bc8cfe1dc173f6bf4f	0	0	0	0	8	0	0	0	0	0	0	0	0	0	0	0	0	0	0	0	0	0	0	0	0	0	0	0	0	0	0	0	0	0	0	0	0	0	0	0	0
b468ecd81f2eaf4d733310d900719e61	0	0	0	0	0	0	0	0	0	0	0	0	5	0	0	0	0	0	0	0	0	0	0	0	0	0	0	0	0	0	0	0	3	0	0	0	0	0	0	0	0
ad1a983854bfcf98c6824cc3ad365dbb	0	0	0	0	0	8	0	0	0	0	0	0	0	0	0	0	0	0	0	0	0	0	0	0	0	0	0	0	0	0	0	0	0	0	0	0	0	0	0	0	0
34d973d42b240884b94a30b26a4cb219	0	0	0	0	0	0	0	0	0	0	0	0	0	0	0	0	0	0	0	0	0	0	0	0	0	0	0	0	0	0	0	0	0	0	0	0	0	0	0	0	0
8db0b131dccfbcb7b879bc89ee48fbc6	0	0	0	0	0	0	0	0	0	0	0	0	0	0	0	0	0	0	0	0	0	0	0	0	0	0	0	0	0	0	0	0	0	0	0	0	0	0	0	0	0
431b1e0175fca406828b4920c8c22f33	0	0	0	0	0	0	0	0	0	0	0	0	0	0	0	0	0	0	0	0	0	0	0	0	0	0	0	0	0	0	0	0	0	0	0	0	0	0	0	0	0
e0c748cf76f94e604c268701f9652781	0	0	0	0	0	0	0	0	0	0	0	0	0	0	0	0	0	0	0	0	0	0	0	0	0	0	0	0	0	0	0	0	0	0	0	0	0	0	0	0	0
12dfe52770e4edca1034362a14261230	0	0	0	0	0	0	0	0	0	0	0	0	0	0	0	0	0	0	0	0	0	0	0	0	0	0	0	0	0	0	0	0	0	0	0	0	0	0	0	0	0
1330415a2d0f2c52b7b5fcb81c967d49	0	0	0	0	0	0	0	0	0	0	0	0	0	0	5	0	0	0	0	0	0	0	0	0	0	0	0	0	0	0	0	0	0	0	0	0	0	0	0	0	0
e0fabeb6364beec636c116ed5eb93fbc	0	0	0	0	0	0	0	0	0	0	0	0	0	0	0	0	0	0	0	0	0	0	0	0	0	0	0	0	0	0	0	0	0	0	0	0	0	0	0	0	0
974b2391840795420da25ba5ef25a23b	0	0	0	0	0	0	0	0	0	0	0	0	0	0	0	0	0	0	0	0	0	0	0	0	0	0	0	0	0	0	0	0	0	0	0	0	0	0	0	0	0
67b26d8f056b64d68d4540b6599da531	0	0	0	0	0	0	0	0	0	0	0	0	0	0	0	0	0	0	0	0	0	0	0	0	0	0	0	0	0	0	0	0	0	0	0	0	0	0	0	0	0
ef24fd8e921d6731195fab04f914c171	0	0	0	0	0	0	0	0	0	0	0	0	0	0	0	0	0	0	0	8	0	0	0	0	0	0	0	0	0	0	0	0	0	0	0	0	0	0	0	0	0
d26b761bb50bd232e62cc0320acd852a	0	7	0	0	0	0	0	0	0	0	0	0	0	0	0	0	0	0	0	0	0	0	0	0	0	0	0	0	0	0	0	0	0	0	0	0	0	0	0	0	0
d97b39419fc790c48670829825ab0c5b	0	0	0	0	4	0	0	0	0	0	0	0	0	0	0	0	0	0	3	0	0	0	0	0	0	0	0	0	0	0	0	0	0	0	0	0	0	0	0	0	0
af7e244e2294a79ea47bb046213914bb	0	0	0	0	0	0	3	0	0	0	0	0	0	0	0	0	0	0	4	0	0	0	0	0	0	0	0	0	0	0	0	0	0	0	0	0	0	0	0	0	0
318c11c1057bcbf67873a9832ee1506b	0	0	0	0	0	0	0	0	0	0	0	0	0	0	0	0	0	0	0	0	0	0	0	0	0	0	0	0	0	0	0	0	0	0	0	0	0	0	0	0	0
cf745ac78ada2f1a9d859026b4cf58a7	0	0	0	0	0	0	0	0	0	0	0	0	0	0	0	0	0	0	0	0	0	0	0	0	0	0	0	0	0	0	0	0	0	0	0	0	0	0	0	0	0
fe4690c883a05420923d8635effaec40	0	0	0	0	0	0	0	0	0	0	0	0	0	0	0	0	0	0	0	0	0	0	0	0	0	0	0	0	0	0	0	0	0	0	0	0	0	0	0	0	0
f03ccb7f844a8fe8983fae4b91a2037b	0	0	0	0	0	0	0	0	0	0	0	0	0	0	0	0	0	0	0	0	0	0	0	0	0	0	0	0	0	0	0	0	0	0	0	0	0	0	0	0	0
288da58b33bf1ae4d29292bd8d75d6a7	0	0	0	0	0	0	0	0	0	0	0	0	0	0	0	0	0	0	0	0	0	0	0	0	0	0	0	0	0	0	0	0	0	0	0	0	0	0	0	0	0
70d01e4176cb552370b0efa9cb106c08	0	0	0	0	0	0	0	0	0	0	0	0	0	0	0	0	0	0	0	0	0	0	0	0	0	0	0	0	0	0	0	0	0	0	0	0	0	0	0	0	0
dee97b3b4e21c1dbfc7175ed859175bf	0	0	0	0	0	0	0	0	0	0	0	0	0	0	0	0	0	0	0	0	0	0	0	0	0	0	0	0	0	0	0	0	0	0	0	0	0	0	0	0	0
e667cd863821f8cccd8a9150f69bcdbf	0	0	0	0	0	0	0	0	0	0	0	0	0	0	0	0	0	0	0	0	0	0	0	0	0	0	0	0	0	0	0	0	0	0	0	0	0	0	0	0	0
5aa06827d1dcdbafa3c613dfb3c87c6c	0	0	0	0	0	0	0	0	0	0	0	0	0	0	0	0	0	0	0	0	0	0	0	0	0	0	0	0	0	0	0	0	0	0	0	0	0	0	0	0	0
b465352cb3be169ed19db9227610341c	0	0	0	0	0	0	0	0	0	0	0	0	0	0	0	0	0	0	0	0	0	0	0	0	0	0	0	0	0	0	0	0	0	0	0	0	0	0	0	0	0
bfaecef9ac84d3a21bba5a0b7e2064e7	0	0	0	0	0	0	0	0	0	0	0	0	0	0	0	0	0	0	0	0	0	0	0	0	0	0	0	0	0	0	0	0	0	0	0	0	0	0	0	0	0
5f716caca341c7bde3997c3dd5ef65b5	0	0	0	0	0	0	0	0	0	0	0	0	0	0	0	0	0	0	0	0	0	0	0	0	0	0	0	0	0	0	0	0	0	0	0	0	0	0	0	0	0
362391729aea39fe1a69bb30bcb243f7	0	0	0	0	0	0	0	0	0	0	0	0	0	0	0	7	0	0	0	0	0	0	0	0	0	0	0	0	0	0	0	0	0	0	0	0	0	0	0	0	0
52b586b7765002f1694d22854cb444a7	0	0	0	0	0	0	0	0	0	0	0	0	0	0	0	0	3	4	0	0	0	0	0	0	0	0	0	0	0	0	0	0	0	0	0	0	0	0	0	0	0
2faa88d5a0decf8de136e73caa4b8a9c	0	0	0	0	0	0	0	0	0	0	0	0	0	0	0	0	0	7	0	0	0	0	0	0	0	0	0	0	0	0	0	0	0	0	0	0	0	0	0	0	0
99b5861e1bdae9a8f2396b1ec26340dd	0	0	0	0	0	0	0	0	0	0	0	0	0	0	0	0	0	0	0	0	0	0	0	0	0	0	0	0	0	0	0	0	0	0	0	0	0	0	0	0	0
a1800f19a239b6f44253bc8e843c172c	0	0	0	0	0	0	0	0	0	0	0	0	0	0	0	0	0	0	0	7	0	0	0	0	0	0	0	0	0	0	0	0	0	0	0	0	0	0	0	0	0
916dad53100c8c98936b48cea7e0d1f0	0	3	0	0	0	0	0	0	0	0	0	0	0	0	0	0	0	0	0	3	0	0	0	0	0	0	0	0	0	0	0	0	0	0	0	0	0	0	0	0	0
5a8bba885684f5c661709d7a936296d1	0	6	0	0	0	0	0	0	0	0	0	0	0	0	0	0	0	0	0	0	0	0	0	0	0	0	0	0	0	0	0	0	0	0	0	0	0	0	0	0	0
09a0f90c841a6ecb3af70ad9def0e2ad	0	0	6	0	0	0	0	0	0	0	0	0	0	0	0	0	0	0	0	0	0	0	0	0	0	0	0	0	0	0	0	0	0	0	0	0	0	0	0	0	0
6d221112f0fd4693650ae840e6fef204	0	0	0	0	0	0	0	0	0	0	0	0	0	0	0	0	0	0	0	0	0	0	0	0	0	0	0	0	0	0	0	0	0	0	0	0	0	0	0	0	0
1740beabf13c96ae6dd21b3e41c73953	0	0	0	0	0	0	0	0	0	0	0	0	0	0	0	0	0	0	0	0	0	0	0	0	0	0	0	0	0	0	0	0	0	0	0	0	0	0	0	0	0
3130e643b608612bb92bf70060bc5d3f	0	0	0	0	0	0	0	0	0	0	0	0	0	0	0	0	0	0	0	0	0	0	0	0	0	0	0	0	0	0	0	0	0	0	0	0	0	0	0	0	0
30af89fd3d147e5cc924442bb7a9322c	0	0	0	0	0	0	0	0	0	0	0	0	0	0	0	0	0	0	0	0	0	0	0	0	0	0	0	0	0	0	0	0	0	0	0	0	0	0	0	0	0
153bc9262d23b0b515d51943e7c52cb7	0	0	0	0	0	0	0	0	0	0	0	0	0	0	0	0	0	0	0	0	0	0	0	0	0	0	0	0	0	0	0	0	0	0	0	0	0	0	0	0	0
f76cd1ae1ffd135bc685d5bbb2f92055	0	0	0	0	0	0	0	0	0	0	0	0	0	0	0	0	0	0	0	0	0	0	0	0	0	0	0	0	0	0	0	0	0	0	0	0	0	0	0	0	0
84e6c45b42e99200206e45eaba3203f1	0	0	0	0	0	0	0	0	0	0	0	0	0	0	0	0	0	0	0	0	0	0	0	0	0	0	0	0	0	0	0	0	0	0	0	0	0	0	0	0	0
3cb81ff85502714b39550f6af1604f42	0	0	0	0	0	0	0	0	0	0	0	0	0	0	0	0	0	0	0	0	0	0	0	0	0	0	0	0	0	0	0	0	0	0	0	0	0	0	0	0	0
ffac9543345f9670879d8ef43a65a767	0	0	0	0	0	0	0	0	0	0	0	0	0	0	0	0	0	0	0	0	0	0	0	0	0	0	0	0	0	0	0	0	0	0	0	0	0	0	0	0	0
aa06e52c3475ac81e0e3b1ef14af1bff	0	0	0	0	0	0	0	0	0	0	0	0	0	0	0	0	0	0	0	0	0	0	0	0	0	0	0	0	0	0	0	0	0	0	0	0	0	0	0	0	0
cbdc657fc9f00b84069f7f8c0520287a	0	0	0	0	0	0	0	0	0	0	0	0	0	0	0	0	0	0	0	0	0	0	0	0	0	0	0	0	0	0	0	0	0	0	0	6	0	0	0	0	0
d69f9f6d630978aa8853833c1c014e4f	0	0	0	0	0	0	0	0	0	0	0	0	0	0	0	0	0	0	0	0	0	0	0	0	0	0	0	0	0	0	0	0	0	0	0	6	0	0	0	0	0
af926ff94ec6253d119b02f92d47d83f	0	0	0	0	0	0	0	0	0	0	0	0	0	0	0	0	0	0	0	0	0	0	0	0	0	0	0	0	0	0	0	0	0	0	0	0	0	0	0	0	0
a58ec9acd95c3b0b9daebebc487cf1f9	0	0	0	0	0	0	0	0	0	0	0	0	0	0	0	0	0	0	0	0	0	0	0	0	0	0	0	0	0	0	0	0	0	0	0	0	0	0	0	0	0
1011cd7d3a8d0751687e7fedf631ba4d	0	0	0	0	0	0	0	0	0	0	0	0	0	0	0	0	0	0	0	0	0	0	0	0	0	0	0	0	0	0	0	0	0	0	0	0	0	0	0	0	0
4304b8a3573fbdea1f6b58e1443a22a3	0	0	0	0	0	0	0	0	0	0	0	0	0	0	0	0	0	0	0	0	0	0	0	0	0	0	0	0	0	0	0	0	0	0	0	0	0	0	0	0	0
6376f33d6d387265e24dc29f656b9966	0	0	0	0	0	0	0	0	0	0	0	0	0	0	0	6	0	0	0	0	0	0	0	0	0	0	0	0	0	0	0	0	0	0	0	0	0	0	0	0	0
5d99d99e2515ca9b1ff7539aee4bc12f	0	0	0	0	0	0	0	0	0	0	0	0	0	0	0	0	0	6	0	0	0	0	0	0	0	0	0	0	0	0	0	0	0	0	0	0	0	0	0	0	0
57cfb0c11717ebe80ad0381ca6a51904	0	0	0	0	0	0	0	0	0	0	0	0	0	0	0	0	0	0	0	0	0	0	5	0	0	0	0	0	0	0	0	0	0	0	0	0	0	0	0	0	0
a1c92a53290fb9f3ecfe65fe1e6f6003	0	0	0	0	0	0	0	0	0	0	0	0	0	0	0	0	0	0	0	0	0	0	0	0	0	0	0	0	0	0	0	5	0	0	0	0	0	0	0	0	0
efcb3cce6440d770404056b4e7977925	0	0	0	0	0	0	0	0	0	0	0	0	0	0	0	0	0	0	0	0	0	0	0	0	0	0	0	0	0	0	0	0	5	0	0	0	0	0	0	0	0
0489dbb03a09f9f180e1d2955fd25b3b	0	0	0	0	0	0	0	0	0	0	0	0	0	0	0	0	0	0	0	0	0	0	0	0	0	0	0	0	0	0	0	0	0	0	0	0	0	0	0	0	0
918e3139dd9da6193b800d1ee312ead4	0	0	0	0	0	0	0	0	0	0	0	0	0	0	0	0	0	0	0	0	0	0	0	0	0	0	0	0	0	0	0	0	0	0	0	0	0	0	0	0	0
5bd843944c1cbfc4cd1080e1d8576341	0	0	0	0	0	0	0	0	0	0	0	0	0	0	0	0	0	0	0	0	0	0	0	0	0	0	0	0	0	0	0	0	0	0	0	0	0	0	0	0	0
dbc663e691b8c0b01cc64bee612014f1	0	0	0	0	0	0	0	0	0	0	0	0	0	0	0	0	0	0	0	0	0	0	0	0	0	0	0	0	0	0	0	0	0	0	0	0	0	0	0	0	0
dc0e49bc2160969af7ceedaddd56c5aa	0	0	0	0	0	0	0	0	0	0	0	0	0	0	0	0	0	0	0	0	0	0	0	0	0	0	0	0	0	0	0	0	0	0	0	0	0	0	0	0	0
cbe529002b77dbd0ccb25d4380600b0e	0	0	0	0	0	0	0	0	0	0	0	0	0	0	0	0	0	0	0	0	0	0	0	0	0	0	0	0	0	0	0	0	0	0	0	0	0	0	0	0	0
b6b5f78f574334b118dbbaf465d9451c	0	0	0	0	0	0	0	0	5	0	0	0	0	0	0	0	0	0	0	0	0	0	0	0	0	0	0	0	0	0	0	0	0	0	0	0	0	0	0	0	0
a09f10c2594aaf156bb4e4de66d7584f	0	0	0	0	0	0	0	0	0	0	0	5	0	0	0	0	0	0	0	0	0	0	0	0	0	0	0	0	0	0	0	0	0	0	0	0	0	0	0	0	0
f392c19b7482dbb6a8805b324811aa20	0	0	0	0	0	0	0	0	0	0	0	0	0	0	0	0	0	0	0	0	0	0	0	0	0	0	0	0	0	0	0	0	0	0	0	0	0	5	0	0	0
5526627563529490007eeaa00fb27303	0	0	0	0	0	0	0	0	0	0	0	0	0	0	0	0	0	0	0	0	0	0	0	0	0	0	0	0	0	0	0	0	0	0	0	0	0	0	5	0	0
1e28c0b197acf9693376fc9bef27396e	0	0	0	0	0	0	0	0	0	0	0	0	0	0	0	0	0	0	0	0	0	0	0	0	0	0	0	0	0	0	0	0	0	0	0	0	0	0	0	0	5
c55d6905bebfa93418a7f1b72938a88b	0	0	0	0	0	0	0	0	0	0	0	0	0	0	0	0	0	0	0	0	0	0	0	0	0	0	0	0	0	0	0	0	0	0	0	0	0	0	0	0	0
750eb619655ec4ba626209c4011f54d2	0	0	0	0	0	0	0	0	0	0	0	0	0	0	0	0	0	0	0	0	0	0	0	0	0	0	0	0	0	0	0	0	0	0	0	0	0	0	0	0	0
e88b972f8405250a6cec9a48f64753c8	0	0	0	0	0	0	0	0	0	0	0	0	0	0	0	0	0	0	0	0	0	0	0	0	0	0	0	0	0	0	0	0	0	0	0	0	0	0	0	0	0
f4a9edd476a249a26893b0ff25970a7b	0	0	0	0	0	0	0	0	0	0	0	0	0	0	0	0	0	0	0	0	0	0	0	0	0	0	0	0	0	0	0	0	0	0	0	0	0	0	0	0	0
049c9b7dbfd9ff7958a07cef546c63cf	0	0	0	0	0	0	0	0	0	0	0	0	0	0	0	0	0	0	0	0	0	0	0	0	0	0	0	0	0	0	0	0	0	0	0	0	0	0	0	0	0
757d9b1e82110e6d2f353629a8494167	0	0	0	0	0	0	0	0	0	0	0	0	0	0	0	0	0	0	0	0	0	0	0	0	0	0	4	0	0	0	0	0	0	0	0	0	0	0	0	0	0
23ec3427ceb808bb8fa4c0baa93831a7	0	4	0	0	0	0	0	0	0	0	0	0	0	0	0	0	0	0	0	0	0	0	0	0	0	0	0	0	0	0	0	0	0	0	0	0	0	0	0	0	0
f9f0f121644838a55e86e5bd146e556e	0	0	2	0	0	0	0	0	0	0	0	0	0	0	0	0	0	0	0	2	0	0	0	0	0	0	0	0	0	0	0	0	0	0	0	0	0	0	0	0	0
991ff34a6827e4732db3ff97a5befb17	0	0	0	0	0	0	0	0	0	0	0	0	0	0	0	0	0	0	0	0	0	0	0	0	0	0	0	0	4	0	0	0	0	0	0	0	0	0	0	0	0
6e9a88998cc6806e805e960382a7d062	0	0	0	0	0	0	0	0	0	0	0	0	0	0	0	0	0	0	0	0	0	0	0	0	0	0	0	0	0	0	0	0	0	0	0	0	0	0	0	0	0
c258d91392548e54916e926deb193c96	0	0	0	0	0	0	2	0	2	0	0	0	0	0	0	0	0	0	0	0	0	0	0	0	0	0	0	0	0	0	0	0	0	0	0	0	0	0	0	0	0
91387e6684a866de063b213a43d4753a	0	0	0	0	0	0	0	0	0	0	0	0	0	0	0	0	0	0	0	0	0	0	0	0	0	0	0	0	0	0	0	0	0	0	0	0	0	0	0	0	0
22ebbc0ec67ccfb0ed3c654507f1ad93	0	0	0	0	0	0	0	0	0	0	0	0	0	0	0	0	0	0	0	0	0	0	0	0	0	0	0	0	0	0	0	0	0	0	0	0	0	0	0	0	0
eb6052e3c1d1fcc02c9c36aaa5bbc9b4	0	0	0	0	0	0	0	4	0	0	0	0	0	0	0	0	0	0	0	0	0	0	0	0	0	0	0	0	0	0	0	0	0	0	0	0	0	0	0	0	0
9828b6e84cd6febfc8c524e6f93db224	0	0	0	0	0	0	0	0	2	0	0	0	0	0	0	0	0	0	0	0	0	0	0	0	0	0	0	0	0	0	0	0	0	0	0	0	0	0	0	0	0
b11a53604b7e8f053741b79be0bd8f54	0	0	0	0	0	0	0	0	4	0	0	0	0	0	0	0	0	0	0	0	0	0	0	0	0	0	0	0	0	0	0	0	0	0	0	0	0	0	0	0	0
a58b8a16470ce109bb29779eb5868ffc	0	0	0	0	0	0	0	0	0	2	0	0	0	2	0	0	0	0	0	0	0	0	0	0	0	0	0	0	0	0	0	0	0	0	0	0	0	0	0	0	0
00adc3c086b8b36389ff511e5197c99e	0	0	0	0	0	0	0	0	0	0	4	0	0	0	0	0	0	0	0	0	0	0	0	0	0	0	0	0	0	0	0	0	0	0	0	0	0	0	0	0	0
b25c87564f258d7c38987def006df675	0	0	0	0	0	0	0	0	0	0	0	0	0	0	0	0	0	0	0	0	0	0	0	0	0	0	0	0	0	0	0	0	0	0	0	0	0	0	0	0	0
6c23862ad70f2ce7368b2979c31ea910	0	0	0	0	0	0	0	0	0	0	0	0	0	0	0	0	0	0	0	0	0	0	0	0	0	0	0	0	0	0	0	0	0	0	2	0	2	0	0	0	0
50297381ea1a64412cfc8c4f1361e4a4	0	0	0	0	0	0	0	0	0	0	0	0	0	0	0	0	0	0	0	0	0	0	0	0	0	0	0	0	0	0	0	0	0	0	0	4	0	0	0	0	0
d293f2d39f11cc72cd50e8c2aaec66ad	0	0	0	0	0	0	0	0	0	0	0	0	0	0	0	0	0	0	0	0	0	0	0	0	0	0	0	0	0	0	0	0	0	0	0	0	0	0	2	2	0
dfe781cb6ac659d283cabb5bd6163198	0	0	0	0	0	0	0	0	0	0	0	0	0	0	0	0	0	0	0	0	0	0	0	0	0	0	0	0	0	0	0	0	0	0	0	0	0	0	4	0	0
49e0e4f060268ef8f4d6fb84788319dc	0	0	0	0	0	0	0	0	0	0	0	0	0	0	0	0	0	0	0	0	0	0	0	0	0	0	0	0	0	0	0	0	0	0	0	0	0	0	0	0	0
b924a2d99f3acdd7b86e3aff1204b53e	0	0	0	0	0	0	0	0	0	0	0	0	0	0	0	0	0	0	0	0	0	0	0	0	0	0	0	0	0	0	0	0	0	0	0	0	0	0	0	0	0
d132d521295310e9c03e66496c7d59ac	0	0	0	0	0	0	0	0	0	0	0	0	0	0	0	0	0	0	0	0	0	0	0	0	0	0	0	0	0	0	0	0	0	0	0	0	0	0	0	0	0
4de1673cf4df82b6b4ba50d5b5c37fe9	0	0	0	0	0	0	0	0	0	0	0	0	0	0	0	0	0	0	0	0	0	0	0	0	0	0	0	0	0	0	0	0	0	0	0	0	0	0	0	0	0
b63080b56b7c9aef59e61e7cf1a6d4ce	0	0	0	0	0	0	0	0	0	0	0	0	0	0	0	0	0	0	0	0	0	0	0	0	0	0	0	0	0	0	0	0	0	0	0	0	0	0	0	0	0
209ee97340fd955ef7d8c1bb2b54b136	0	0	0	0	0	0	0	0	0	0	0	0	0	0	0	0	0	0	0	0	0	0	0	0	0	0	0	0	0	0	0	0	0	0	0	0	0	0	0	0	0
5d6693622c5103b6bf234ba83b4b2440	0	0	0	0	0	0	0	0	0	0	0	0	0	0	0	0	0	0	0	0	0	0	0	0	0	0	0	0	0	0	0	0	0	0	0	0	0	0	0	0	0
9194cdafb13ee5480b692e294df8a929	0	0	0	0	0	0	0	0	0	0	0	0	0	0	0	0	0	0	0	0	0	0	0	0	0	0	0	0	0	0	0	0	0	0	0	0	0	0	0	0	0
37f2083bd6050a49122ba0b6812937c4	0	0	0	0	0	0	0	0	0	0	0	0	0	0	0	0	0	0	0	0	0	0	0	0	0	0	0	0	0	0	0	0	0	0	0	0	0	0	0	0	0
aeefb17141405b5617f487f183a9712c	0	0	0	0	0	0	0	0	0	0	0	0	0	0	4	0	0	0	0	0	0	0	0	0	0	0	0	0	0	0	0	0	0	0	0	0	0	0	0	0	0
1c2025ef15ff7250d722346f5620f5c5	0	0	0	0	0	0	0	0	0	0	0	0	0	0	0	4	0	0	0	0	0	0	0	0	0	0	0	0	0	0	0	0	0	0	0	0	0	0	0	0	0
f725de27d73323c3255d911353f6bef5	0	0	0	0	0	0	0	0	0	0	0	0	0	0	0	0	0	0	0	4	0	0	0	0	0	0	0	0	0	0	0	0	0	0	0	0	0	0	0	0	0
397618bb7aa5eb92f41febb3b5ff8d76	0	0	0	0	0	0	0	0	0	0	0	0	0	0	0	0	0	0	0	0	3	0	0	0	0	0	0	0	0	0	0	0	0	0	0	0	0	0	0	0	0
df17d8edbcbafcc2297f8831ea820531	0	0	0	0	0	0	0	0	0	0	0	0	0	0	0	0	0	0	0	0	3	0	0	0	0	0	0	0	0	0	0	0	0	0	0	0	0	0	0	0	0
9a2d10c62a60a87645eaf296b29644ea	0	0	0	0	0	0	0	0	0	0	0	0	0	0	0	0	0	0	0	0	3	0	0	0	0	0	0	0	0	0	0	0	0	0	0	0	0	0	0	0	0
ecd118d61c0a8f50ea266af0faa4f6fb	0	0	0	0	0	0	0	0	0	0	0	0	0	0	0	0	0	0	0	0	0	0	3	0	0	0	0	0	0	0	0	0	0	0	0	0	0	0	0	0	0
1f4f0d57b754edb831db8f021881052e	0	0	0	0	0	0	0	0	0	0	0	0	0	0	0	0	0	0	0	0	0	0	0	0	0	0	3	0	0	0	0	0	0	0	0	0	0	0	0	0	0
19bb151facb52ab83e22dfb9ca152703	0	0	0	0	0	0	0	0	0	0	0	0	0	0	0	0	0	0	0	0	0	0	0	0	0	0	0	3	0	0	0	0	0	0	0	0	0	0	0	0	0
eb441a65cf2351592418b202ea7edb69	3	0	0	0	0	0	0	0	0	0	0	0	0	0	0	0	0	0	0	0	0	0	0	0	0	0	0	0	0	0	0	0	0	0	0	0	0	0	0	0	0
8ae6391053c8c439622f27caeedd5c59	0	0	0	0	3	0	0	0	0	0	0	0	0	0	0	0	0	0	0	0	0	0	0	0	0	0	0	0	0	0	0	0	0	0	0	0	0	0	0	0	0
cfc60b572d210257c77af1a7f757a039	0	0	0	0	0	0	0	0	0	0	0	0	0	0	0	0	0	0	0	0	0	0	0	0	0	0	0	0	0	0	0	0	3	0	0	0	0	0	0	0	0
c51d2d729dccb538aa00f48f0b732df8	0	0	0	0	0	0	0	0	0	0	0	0	0	0	0	0	0	0	0	0	0	0	0	0	0	0	0	0	0	0	0	0	0	3	0	0	0	0	0	0	0
666aa6d8cab4d52c20b14ae4fe6a7aa6	0	0	0	0	0	3	0	0	0	0	0	0	0	0	0	0	0	0	0	0	0	0	0	0	0	0	0	0	0	0	0	0	0	0	0	0	0	0	0	0	0
dd4db98f498cffe476aadcc47680b5b5	0	0	0	0	0	0	3	0	0	0	0	0	0	0	0	0	0	0	0	0	0	0	0	0	0	0	0	0	0	0	0	0	0	0	0	0	0	0	0	0	0
5ca59e4a56061251c0415b43580b30f8	0	0	0	0	0	0	0	0	0	0	0	0	0	0	0	0	0	0	0	0	0	0	0	0	0	0	0	0	0	0	0	0	0	0	0	0	0	0	0	0	0
d5f64167683cb726f4969220b3a35850	0	0	0	0	0	0	0	0	0	0	0	0	0	0	0	0	0	0	0	0	0	0	0	0	0	0	0	0	0	0	0	0	0	0	0	0	0	0	0	0	0
73d9142395b928bd9001ce240241fd9b	0	0	0	0	0	0	0	0	0	0	0	0	0	0	0	0	0	0	0	0	0	0	0	0	0	0	0	0	0	0	0	0	0	0	0	0	0	0	0	0	0
abc15013b7538aec99d9f5f13457dba2	0	0	0	0	0	0	0	0	0	0	0	0	0	0	0	0	0	0	0	0	0	0	0	0	0	0	0	0	0	0	0	0	0	0	0	0	0	0	0	0	0
117d172a7f8ffd6fd716022a31ead278	0	0	0	0	0	0	0	0	0	0	0	0	0	0	0	0	0	0	0	0	0	0	0	0	0	0	0	0	0	0	0	0	0	0	0	0	0	0	0	0	0
3c06d3dcf41b893f451849430d4dd174	0	0	0	0	0	0	0	0	0	0	0	0	0	0	0	0	0	0	0	0	0	0	0	0	0	0	0	0	0	0	0	0	0	0	0	0	0	0	0	0	0
78d0b0a78e7c89c744512885e15bc03b	0	0	0	0	0	0	0	0	0	0	0	0	0	0	0	0	0	0	0	0	0	0	0	0	0	0	0	0	0	0	0	0	0	0	0	0	0	0	0	0	0
519b60c32711669000e8a7235d2fb04b	0	0	0	0	0	0	0	0	0	0	0	0	0	0	0	0	0	0	0	0	0	0	0	0	0	0	0	0	0	0	0	0	0	0	0	0	0	0	0	0	0
ff5acc20f2982a15025a6e3942cb261b	0	0	0	0	0	0	0	3	0	0	0	0	0	0	0	0	0	0	0	0	0	0	0	0	0	0	0	0	0	0	0	0	0	0	0	0	0	0	0	0	0
1ffa569d5c811d5e24b357d9475163a2	0	0	0	0	0	0	0	0	0	0	3	0	0	0	0	0	0	0	0	0	0	0	0	0	0	0	0	0	0	0	0	0	0	0	0	0	0	0	0	0	0
c8a66569fd290d1b8e0d1077d45a6aee	0	0	0	0	0	0	0	0	0	0	0	3	0	0	0	0	0	0	0	0	0	0	0	0	0	0	0	0	0	0	0	0	0	0	0	0	0	0	0	0	0
00f2426676e2a5bdf62a40ed8b7cf664	0	0	0	0	0	0	0	0	0	0	0	0	0	0	0	0	0	0	0	0	0	0	0	0	0	0	0	0	0	0	0	0	0	0	0	0	0	3	0	0	0
2ea8679e588fefe344371e6e5db45ad3	0	0	0	0	0	0	0	0	0	0	0	0	0	0	0	0	0	0	0	0	0	0	0	0	0	0	0	0	0	0	0	0	0	0	0	0	0	0	0	0	0
33f4e14b18d2d7d9ffe85280f24e60d9	0	0	0	0	0	0	0	0	0	0	0	0	0	0	0	0	0	0	0	0	0	0	0	0	0	0	0	0	0	0	0	0	0	0	0	0	0	0	0	0	0
dda082771b529222a56a50f5dbf2036b	0	0	0	0	0	0	0	0	0	0	0	0	0	0	0	0	0	0	0	0	0	0	0	0	0	0	0	0	0	0	0	0	0	0	0	0	0	0	0	0	0
070cfaaec74246342292da7ca223c2ec	0	0	0	0	0	0	0	0	0	0	0	0	0	0	0	0	0	0	0	0	0	0	0	0	0	0	0	0	0	0	0	0	0	0	0	0	0	0	0	0	0
2d401ca01e724dc4a3b334cdc8bb8f97	0	0	0	0	0	0	0	0	0	0	0	0	0	0	0	0	0	0	0	0	0	0	0	0	0	0	0	0	0	0	0	0	0	0	0	0	0	0	0	0	0
95284cc7e57ca1a03a64823c62075e30	0	0	0	0	0	0	0	0	0	0	0	0	0	0	0	0	0	0	0	0	0	0	0	0	0	0	0	0	0	0	0	0	0	0	0	0	0	0	0	0	0
068d07e066e14f4057cf9cf67de222d5	0	0	0	0	0	0	0	0	0	0	0	0	0	0	0	0	0	0	0	0	0	0	0	0	0	0	0	0	0	0	0	0	0	0	0	0	0	0	0	0	0
1b5378aebf64980b3ba0175a60e28002	0	0	0	0	0	0	0	0	0	0	0	0	0	0	0	0	0	0	0	0	0	0	0	0	0	0	0	0	0	0	0	0	0	0	0	0	0	0	0	0	0
482906834375950714dba091f15bd1b8	0	0	0	0	0	0	0	0	0	0	0	0	0	0	0	0	0	0	0	0	0	0	0	0	0	0	0	0	0	0	0	0	0	0	0	0	0	0	0	0	0
2a07765668c89f9dbd551bf99eee6f80	0	0	0	0	0	0	0	0	0	0	0	0	0	0	0	0	0	0	0	0	0	0	0	0	0	0	0	0	0	0	0	0	0	0	0	0	0	0	0	0	0
7517b37592d3d36602a3ea6578f261d6	0	0	0	0	0	0	0	0	0	0	0	0	0	0	3	0	0	0	0	0	0	0	0	0	0	0	0	0	0	0	0	0	0	0	0	0	0	0	0	0	0
9413b6cee2f1499f49c7a0fbb39e287f	0	0	0	0	0	0	0	0	0	0	0	0	0	0	0	3	0	0	0	0	0	0	0	0	0	0	0	0	0	0	0	0	0	0	0	0	0	0	0	0	0
92f4494d889678f69eb3780b33515461	0	0	0	0	0	0	0	0	0	0	0	0	0	0	0	0	3	0	0	0	0	0	0	0	0	0	0	0	0	0	0	0	0	0	0	0	0	0	0	0	0
72482e77e3941788ba219ac50d20e5f8	0	0	0	0	0	0	0	0	0	0	0	0	0	0	0	0	3	0	0	0	0	0	0	0	0	0	0	0	0	0	0	0	0	0	0	0	0	0	0	0	0
8adb0fa287144066cb981c6397ab2b24	0	0	0	0	0	0	0	0	0	0	0	0	0	0	0	0	0	3	0	0	0	0	0	0	0	0	0	0	0	0	0	0	0	0	0	0	0	0	0	0	0
8f78d453c88169085824ae84a7aa6391	0	0	0	0	0	0	0	0	0	0	0	0	0	0	0	0	0	0	0	3	0	0	0	0	0	0	0	0	0	0	0	0	0	0	0	0	0	0	0	0	0
5005d0d2719ada4c71c93972a68a44fe	0	0	0	0	0	0	0	0	0	0	0	0	0	0	0	0	0	0	0	0	2	0	0	0	0	0	0	0	0	0	0	0	0	0	0	0	0	0	0	0	0
60a4f70ad5fbe49284e2b680429a25af	0	0	0	0	0	0	0	0	0	0	0	0	0	0	0	0	0	0	0	0	0	0	2	0	0	0	0	0	0	0	0	0	0	0	0	0	0	0	0	0	0
e11e6726462e8bb04369f06b0ad8509e	0	0	0	0	0	0	0	0	0	0	0	0	0	0	0	0	0	0	0	0	0	0	0	0	0	2	0	0	0	0	0	0	0	0	0	0	0	0	0	0	0
133aa6c4954e01f7ae50e90c4f4bc8f4	0	0	0	0	0	0	0	0	0	0	0	0	0	0	0	0	0	0	0	0	0	0	0	0	0	2	0	0	0	0	0	0	0	0	0	0	0	0	0	0	0
bed3562e480ae5ac027219cb46d03fe4	0	0	0	0	0	0	0	0	0	0	0	0	0	0	0	0	0	0	0	0	0	0	0	0	0	0	2	0	0	0	0	0	0	0	0	0	0	0	0	0	0
caf12ede3d1c592af4a63eb73a14b04b	0	0	0	0	0	0	0	0	0	0	0	0	0	0	0	0	0	0	0	0	0	0	0	0	0	0	2	0	0	0	0	0	0	0	0	0	0	0	0	0	0
c298baca4d23c9b8873a280f11ba535d	0	0	0	0	0	0	0	0	0	0	0	0	0	0	0	0	0	0	0	0	0	0	0	0	0	0	0	2	0	0	0	0	0	0	0	0	0	0	0	0	0
3a153a462bebe0d87a799f275cd235ea	2	0	0	0	0	0	0	0	0	0	0	0	0	0	0	0	0	0	0	0	0	0	0	0	0	0	0	0	0	0	0	0	0	0	0	0	0	0	0	0	0
47d8144b43792e4faabcccf0d883e6c1	0	0	0	0	0	0	0	0	0	0	0	0	0	0	0	0	0	0	0	0	0	0	0	0	0	0	0	0	2	0	0	0	0	0	0	0	0	0	0	0	0
264b1468931e414f8dee6e378407957d	0	0	0	0	0	0	0	0	0	0	0	0	0	0	0	0	0	0	0	0	0	0	0	0	0	0	0	0	2	0	0	0	0	0	0	0	0	0	0	0	0
cdbc919e00c8a631a38096eedf510e83	0	0	0	0	0	0	0	0	0	0	0	0	0	0	0	0	0	0	0	0	0	0	0	0	0	0	0	0	2	0	0	0	0	0	0	0	0	0	0	0	0
666c0c71c521c753d071b621b404f8a2	0	0	0	0	0	0	0	0	0	0	0	0	0	0	0	0	0	0	0	0	0	0	0	0	0	0	0	0	2	0	0	0	0	0	0	0	0	0	0	0	0
22ba8396304931024d2fdcd72cefd071	0	0	0	0	0	0	0	0	0	0	0	0	0	0	0	0	0	0	0	0	0	0	0	0	0	0	0	0	0	2	0	0	0	0	0	0	0	0	0	0	0
5845d3fbea3252bcad0a31f10756cba7	0	0	0	0	0	0	0	0	0	0	0	0	0	0	0	0	0	0	0	0	0	0	0	0	0	0	0	0	0	0	2	0	0	0	0	0	0	0	0	0	0
333c2951e66de54b3bc6e45da0d34988	0	0	0	0	0	0	0	0	0	0	0	0	0	0	0	0	0	0	0	0	0	0	0	0	0	0	0	0	0	0	2	0	0	0	0	0	0	0	0	0	0
51558f161a830db4df995a2ad3400bd9	0	0	0	0	0	0	0	0	0	0	0	0	0	0	0	0	0	0	0	0	0	0	0	0	0	0	0	0	0	0	0	2	0	0	0	0	0	0	0	0	0
3733217cbbc453a3d869341bd44b8d65	0	0	0	0	2	0	0	0	0	0	0	0	0	0	0	0	0	0	0	0	0	0	0	0	0	0	0	0	0	0	0	0	0	0	0	0	0	0	0	0	0
8a0fcebc444cc581e9e68fad18d9f5d2	0	0	0	0	0	0	0	0	0	0	0	0	0	0	0	0	0	0	0	0	0	0	0	0	0	0	0	0	0	0	0	0	0	0	0	0	0	0	0	0	0
35566a467afab1028b4b2cb309fcc591	0	0	0	0	0	0	0	0	0	0	0	0	0	0	0	0	0	0	0	0	0	0	0	0	0	0	0	0	0	0	0	0	2	0	0	0	0	0	0	0	0
1ca01f066cefcae20549deb7f8e2100c	0	0	0	0	0	2	0	0	0	0	0	0	0	0	0	0	0	0	0	0	0	0	0	0	0	0	0	0	0	0	0	0	0	0	0	0	0	0	0	0	0
8a54de2328f4e4adff16bd6b0dc371c1	0	0	0	0	0	0	2	0	0	0	0	0	0	0	0	0	0	0	0	0	0	0	0	0	0	0	0	0	0	0	0	0	0	0	0	0	0	0	0	0	0
817cceb08de75952b701a3e896e13570	0	0	0	0	0	0	2	0	0	0	0	0	0	0	0	0	0	0	0	0	0	0	0	0	0	0	0	0	0	0	0	0	0	0	0	0	0	0	0	0	0
0056dda4081859770aca230a7fc69125	0	0	0	0	0	0	0	0	0	0	0	0	0	0	0	0	0	0	0	0	0	0	0	0	0	0	0	0	0	0	0	0	0	0	0	0	0	0	0	0	0
87274537cf979069ddfbfa93ac255e83	0	0	0	0	0	0	0	0	0	0	0	0	0	0	0	0	0	0	0	0	0	0	0	0	0	0	0	0	0	0	0	0	0	0	0	0	0	0	0	0	0
7aa70f6e94beef3c3082852894b63538	0	0	0	0	0	0	0	0	0	0	0	0	0	0	0	0	0	0	0	0	0	0	0	0	0	0	0	0	0	0	0	0	0	0	0	0	0	0	0	0	0
76d09d7fa2615f120c861d37cbd0968a	0	0	0	0	0	0	0	0	0	0	0	0	0	0	0	0	0	0	0	0	0	0	0	0	0	0	0	0	0	0	0	0	0	0	0	0	0	0	0	0	0
64f1894fec4558dc1728000c5ef174d2	0	0	0	0	0	0	0	0	0	0	0	0	0	0	0	0	0	0	0	0	0	0	0	0	0	0	0	0	0	0	0	0	0	0	0	0	0	0	0	0	0
ce7687490e59c8791bdbd8f674167a28	0	0	0	0	0	0	0	2	0	0	0	0	0	0	0	0	0	0	0	0	0	0	0	0	0	0	0	0	0	0	0	0	0	0	0	0	0	0	0	0	0
f87e4a7a06b169f8a59089c04ac0efec	0	0	0	0	0	0	0	0	2	0	0	0	0	0	0	0	0	0	0	0	0	0	0	0	0	0	0	0	0	0	0	0	0	0	0	0	0	0	0	0	0
09edaf4929b47134798b95bf00c255d5	0	0	0	0	0	0	0	0	2	0	0	0	0	0	0	0	0	0	0	0	0	0	0	0	0	0	0	0	0	0	0	0	0	0	0	0	0	0	0	0	0
462cf0ebbd04ea1ca77fc64d221a6f4a	0	0	0	0	0	0	0	0	2	0	0	0	0	0	0	0	0	0	0	0	0	0	0	0	0	0	0	0	0	0	0	0	0	0	0	0	0	0	0	0	0
5b774565370eadc65640a9e34ab33e99	0	0	0	0	0	0	0	0	0	0	2	0	0	0	0	0	0	0	0	0	0	0	0	0	0	0	0	0	0	0	0	0	0	0	0	0	0	0	0	0	0
20053318e4cd2e1ba8ed655e5da0df92	0	0	0	0	0	0	0	0	0	0	0	2	0	0	0	0	0	0	0	0	0	0	0	0	0	0	0	0	0	0	0	0	0	0	0	0	0	0	0	0	0
17921eabbc202c9974e9320ffc876a8b	0	0	0	0	0	0	0	0	0	0	0	0	0	0	0	0	0	0	0	0	0	0	0	0	0	0	0	0	0	0	0	0	0	0	2	0	0	0	0	0	0
6ced979ecc2230483ab86dc8f72ca0f3	0	0	0	0	0	0	0	0	0	0	0	0	0	0	0	0	0	0	0	0	0	0	0	0	0	0	0	0	0	0	0	0	0	0	2	0	0	0	0	0	0
0514c81d43560c35f902faa7e6e48f0e	0	0	0	0	0	0	0	0	0	0	0	0	0	0	0	0	0	0	0	0	0	0	0	0	0	0	0	0	0	0	0	0	0	0	2	0	0	0	0	0	0
4dfe72df0d820e474ef72b7cedf74b32	0	0	0	0	0	0	0	0	0	0	0	0	0	0	0	0	0	0	0	0	0	0	0	0	0	0	0	0	0	0	0	0	0	0	0	2	0	0	0	0	0
47b401d12af7c8a2a65f6078bb4fecbb	0	0	0	0	0	0	0	0	0	0	0	0	0	0	0	0	0	0	0	0	0	0	0	0	0	0	0	0	0	0	0	0	0	0	0	0	2	0	0	0	0
8fdffbda9400e8775e004663bdb94d5b	0	0	0	0	0	0	0	0	0	0	0	0	0	0	0	0	0	0	0	0	0	0	0	0	0	0	0	0	0	0	0	0	0	0	0	0	2	0	0	0	0
bd751452c2bb890d57a4a4c6e95a2e4d	0	0	0	0	0	0	0	0	0	0	0	0	0	0	0	0	0	0	0	0	0	0	0	0	0	0	0	0	0	0	0	0	0	0	0	0	2	0	0	0	0
5fe93d791e4c922a48126e516c93ac5b	0	0	0	0	0	0	0	0	0	0	0	0	0	0	0	0	0	0	0	0	0	0	0	0	0	0	0	0	0	0	0	0	0	0	0	0	0	0	2	0	0
05cb6d4e63053ec1e5a189975a8f384c	0	0	0	0	0	0	0	0	0	0	0	0	0	0	0	0	0	0	0	0	0	0	0	0	0	0	0	0	0	0	0	0	0	0	0	0	0	0	2	0	0
9ae8064ff7721d80ca7a9f8042eccbeb	0	0	0	0	0	0	0	0	0	0	0	0	0	0	0	0	0	0	0	0	0	0	0	0	0	0	0	0	0	0	0	0	0	0	0	0	0	0	0	2	0
3f67f0c00dcd20f52535138c3309e031	0	0	0	0	0	0	0	0	0	0	0	0	0	0	0	0	0	0	0	0	0	0	0	0	0	0	0	0	0	0	0	0	0	0	0	0	0	0	0	2	0
a66358b2f60225f9474b9211973527dd	0	0	0	0	0	0	0	0	0	0	0	0	0	0	0	0	0	0	0	0	0	0	0	0	0	0	0	0	0	0	0	0	0	0	0	0	0	0	0	0	2
e9bed9031afa6ee2244d9a87d8615401	0	0	0	0	0	0	0	0	0	0	0	0	0	0	0	0	0	0	0	0	0	0	0	0	0	0	0	0	0	0	0	0	0	0	0	0	0	0	0	0	0
acb7ddf16553ba6f34553820a946d1f0	0	0	0	0	0	0	0	0	0	0	0	0	0	0	0	0	0	0	0	0	0	0	0	0	0	0	0	0	0	0	0	0	0	0	0	0	0	0	0	0	0
c0adf02ee750b16d00d4ceb1c76aaa59	0	0	0	0	0	0	0	0	0	0	0	0	0	0	0	0	0	0	0	0	0	0	0	0	0	0	0	0	0	0	0	0	0	0	0	0	0	0	0	0	0
a58f0bdde84a606ff87295a01376d404	0	0	0	0	0	0	0	0	0	0	0	0	0	0	0	0	0	0	0	0	0	0	0	0	0	0	0	0	0	0	0	0	0	0	0	0	0	0	0	0	0
499f7f79d7298f9ebb56b91dcff84406	0	0	0	0	0	0	0	0	0	0	0	0	0	0	0	0	0	0	0	0	0	0	0	0	0	0	0	0	0	0	0	0	0	0	0	0	0	0	0	0	0
88158f3ab67e8d03827c2d9bce86d493	0	0	0	0	0	0	0	0	0	0	0	0	0	0	0	0	0	0	0	0	0	0	0	0	0	0	0	0	0	0	0	0	0	0	0	0	0	0	0	0	0
482319898db287f54533b78b76d6e877	0	0	0	0	0	0	0	0	0	0	0	0	0	0	0	0	0	0	0	0	0	0	0	0	0	0	0	0	0	0	0	0	0	0	0	0	0	0	0	0	0
d13493bf45a35b9ef34d879c3c0fa8ed	0	0	0	0	0	0	0	0	0	0	0	0	0	0	0	0	0	0	0	0	0	0	0	0	0	0	0	0	0	0	0	0	0	0	0	0	0	0	0	0	0
baf8314c5c16e77005329e5566aa354d	0	0	0	0	0	0	0	0	0	0	0	0	0	0	0	0	0	0	0	0	0	0	0	0	0	0	0	0	0	0	0	0	0	0	0	0	0	0	0	0	0
ef83bd5c82d095ec99e6fe3979c15d1a	0	0	0	0	0	0	0	0	0	0	0	0	0	2	0	0	0	0	0	0	0	0	0	0	0	0	0	0	0	0	0	0	0	0	0	0	0	0	0	0	0
b413a255be4de24a8b684c15410e30a5	0	0	0	0	0	0	0	0	0	0	0	0	0	0	2	0	0	0	0	0	0	0	0	0	0	0	0	0	0	0	0	0	0	0	0	0	0	0	0	0	0
ff31b83202d0dcdf30cc9f09ecc7facf	0	0	0	0	0	0	0	0	0	0	0	0	0	0	2	0	0	0	0	0	0	0	0	0	0	0	0	0	0	0	0	0	0	0	0	0	0	0	0	0	0
a25d80d9ec3025c3e33f4c896b09a658	0	0	0	0	0	0	0	0	0	0	0	0	0	0	2	0	0	0	0	0	0	0	0	0	0	0	0	0	0	0	0	0	0	0	0	0	0	0	0	0	0
179f92c9b91f0bed2c0c632d5cb5d5ca	0	0	0	0	0	0	0	0	0	0	0	0	0	0	2	0	0	0	0	0	0	0	0	0	0	0	0	0	0	0	0	0	0	0	0	0	0	0	0	0	0
a9cfc616cc7e2b759b3cf91cff5ac48f	0	0	0	0	0	0	0	0	0	0	0	0	0	0	0	2	0	0	0	0	0	0	0	0	0	0	0	0	0	0	0	0	0	0	0	0	0	0	0	0	0
b5bd7c72e0d4666a182b7d6decbb043f	0	0	0	0	0	0	0	0	0	0	0	0	0	0	0	2	0	0	0	0	0	0	0	0	0	0	0	0	0	0	0	0	0	0	0	0	0	0	0	0	0
736804881c306dece3c3f30e4982736e	0	0	0	0	0	0	0	0	0	0	0	0	0	0	0	0	2	0	0	0	0	0	0	0	0	0	0	0	0	0	0	0	0	0	0	0	0	0	0	0	0
4e6c6d591b2e2e70a2435d2515514f8e	0	0	0	0	0	0	0	0	0	0	0	0	0	0	0	0	0	0	0	0	0	0	0	0	0	0	0	0	0	0	0	0	0	0	0	0	0	0	0	0	0
a8b5be9ae1f1be0ee2229e6f69dbb009	0	0	0	0	0	0	0	0	0	0	0	0	0	0	0	0	0	0	0	2	0	0	0	0	0	0	0	0	0	0	0	0	0	0	0	0	0	0	0	0	0
ee1a89b7ec2a6ec0d2802e8502f3b9c7	0	0	0	0	0	0	0	0	0	0	0	0	0	0	0	0	0	0	0	2	0	0	0	0	0	0	0	0	0	0	0	0	0	0	0	0	0	0	0	0	0

## Sheet: SILVA_138
kingdom	phylum	class	order	family	genus	species	CON1_1	CON1_2	CON1_3	CON1_4	CON3_1	CON3_3	CON3_4	LEC2_1	LEC2_2	LEC2_3	LEC2_4	LEC3_3	LEC3_4	SUC1_1	SUC1_2	SUC1_3	SUC1_4	SUC4_1	SUC4_2	SUC4_4	CMC2_1	CMC2_2	CMC2_3	CMC2_4	CMC3_1	CMC3_2	CMC3_3	CMC3_4	CON3_1_1	CON3_1_2	CON3_1_3	CON3_1_4	CON3_3_1	CON3_3_4	MDG3_2_1	MDG3_2_2	MDG3_2_3	MDG3_3_1	MDG3_3_2	MDG3_3_3	MDG3_3_4
Unassigned	Unassigned	Unassigned	Unassigned	Unassigned	Unassigned	Unassigned	15	10	18	8	19	59	42	7	59	37	14	9	79	27	27	38	34	10	4	39	29	24	22	4	0	27	63	11	36	39	67	101	161	123	58	83	29	64	76	71	64
Bacteria	Actinobacteriota	Actinobacteria	Actinomycetales	Actinomycetaceae	Actinomyces	Unassigned	0	0	0	0	0	0	0	0	0	0	0	0	0	0	0	0	0	0	0	0	0	0	0	0	0	0	0	0	0	0	0	0	0	0	0	0	0	0	0	0	0
Bacteria	Actinobacteriota	Actinobacteria	Actinomycetales	Actinomycetaceae	Actinomyces	uncultured_bacterium	0	0	0	0	0	0	0	0	0	0	0	0	0	0	0	0	0	0	0	0	0	0	0	0	0	0	0	0	0	0	0	0	0	0	0	0	0	0	0	0	0
Bacteria	Actinobacteriota	Actinobacteria	Actinomycetales	Actinomycetaceae	F0332	uncultured_bacterium	0	0	0	0	0	0	0	0	0	0	0	0	0	0	0	0	0	0	0	0	0	0	0	0	0	0	0	0	0	0	0	0	0	0	0	0	0	0	0	0	0
Bacteria	Actinobacteriota	Actinobacteria	Bifidobacteriales	Bifidobacteriaceae	Bifidobacterium	Unassigned	15	0	11	6	150	452	122	221	1002	256	210	419	1679	152	304	153	413	107	79	324	217	236	110	134	163	112	63	339	159	279	221	148	348	279	170	266	210	2602	2853	2162	2953
Bacteria	Actinobacteriota	Actinobacteria	Bifidobacteriales	Bifidobacteriaceae	Bifidobacterium	uncultured_bacterium	0	0	0	0	0	0	0	0	0	0	0	0	0	0	0	0	0	0	0	0	0	0	0	0	0	0	0	0	0	0	0	0	0	0	0	0	0	0	0	0	0
Bacteria	Actinobacteriota	Actinobacteria	Corynebacteriales	Corynebacteriaceae	Corynebacterium	Unassigned	0	0	0	0	0	0	0	0	0	0	0	0	0	0	0	0	0	0	0	0	0	0	0	0	0	0	0	0	0	0	0	0	12	0	0	0	8	0	0	0	0
Bacteria	Actinobacteriota	Actinobacteria	Corynebacteriales	Nocardiaceae	Gordonia	Unassigned	0	0	0	0	0	0	0	0	0	0	0	0	0	0	0	0	0	0	0	0	0	0	0	0	0	0	0	0	0	0	0	0	0	3	0	0	0	0	0	0	0
Bacteria	Actinobacteriota	Actinobacteria	Micrococcales	Brevibacteriaceae	Brevibacterium	uncultured_bacterium	0	0	0	0	0	0	0	0	0	0	0	0	0	0	0	0	0	0	0	0	0	0	0	0	0	0	0	0	0	0	0	0	37	5	2	15	16	3	51	2	11
Bacteria	Actinobacteriota	Actinobacteria	Micrococcales	Dermabacteraceae	Brachybacterium	Unassigned	0	0	0	0	0	0	0	0	0	0	0	0	0	0	0	0	0	0	0	0	0	0	0	0	0	0	0	0	0	0	0	0	3	0	0	0	0	2	10	2	0
Bacteria	Actinobacteriota	Actinobacteria	Micrococcales	Microbacteriaceae	Microbacterium	Unassigned	0	0	0	0	0	0	0	0	0	0	0	0	0	0	0	0	0	0	0	0	0	0	0	0	0	0	0	0	0	0	0	0	0	0	0	0	0	0	0	0	5
Bacteria	Actinobacteriota	Actinobacteria	Micrococcales	Micrococcaceae	Unassigned	Unassigned	0	0	0	0	0	0	0	0	0	0	0	0	0	0	0	0	0	0	0	0	0	0	0	0	0	0	0	0	0	0	0	0	0	0	0	0	0	0	5	0	0
Bacteria	Actinobacteriota	Actinobacteria	Micrococcales	Micrococcaceae	Enteractinococcus	Unassigned	0	0	0	0	96	11	16	0	0	0	0	0	0	38	6	56	0	0	6	6	57	18	77	54	38	5	18	0	4	43	24	64	189	64	57	120	178	48	1171	110	419
Bacteria	Actinobacteriota	Actinobacteria	Micrococcales	Micrococcaceae	Enteractinococcus	uncultured_bacterium	0	0	0	0	0	0	0	0	0	0	0	0	0	0	0	0	0	0	0	0	0	0	0	0	0	0	0	0	0	0	0	0	0	0	0	0	0	0	0	0	0
Bacteria	Actinobacteriota	Actinobacteria	Micrococcales	Micrococcaceae	Rothia	uncultured_bacterium	0	0	0	0	0	0	0	0	0	0	0	0	0	0	0	0	0	0	0	0	0	0	0	0	0	0	0	0	0	0	0	0	0	0	0	0	0	0	0	0	0
Bacteria	Actinobacteriota	Actinobacteria	Micrococcales	Micrococcaceae	Yaniella	Unassigned	0	0	0	0	0	0	0	0	0	0	0	0	0	0	0	0	0	0	0	0	0	0	0	0	0	0	0	0	0	0	0	0	0	0	0	0	0	0	33	0	9
Bacteria	Actinobacteriota	Coriobacteriia	Coriobacteriales	Atopobiaceae	Coriobacteriaceae_UCG-002	uncultured_bacterium	0	0	0	0	31	43	31	0	0	0	0	0	0	20	60	18	44	6	2	36	0	0	0	0	0	0	0	0	277	689	674	610	1957	954	387	536	295	490	423	354	392
Bacteria	Actinobacteriota	Coriobacteriia	Coriobacteriales	Atopobiaceae	Olsenella	Unassigned	462	239	294	350	0	0	0	128	86	47	85	41	26	3	0	0	0	8	0	13	20	32	17	33	9	23	15	24	71	191	196	153	332	161	196	313	124	538	362	282	421
Bacteria	Actinobacteriota	Coriobacteriia	Coriobacteriales	Coriobacteriaceae	Collinsella	Unassigned	0	0	0	0	3	0	0	0	0	0	0	0	4	0	0	5	5	0	0	0	0	0	0	0	0	0	0	0	3	27	16	19	6	8	4	5	7	5	8	0	0
Bacteria	Actinobacteriota	Coriobacteriia	Coriobacteriales	Coriobacteriaceae	Collinsella	uncultured_bacterium	0	0	0	0	0	0	0	0	0	0	0	0	0	0	0	0	0	0	0	0	0	0	0	0	0	0	0	0	0	0	0	0	0	0	0	0	0	0	0	0	0
Bacteria	Actinobacteriota	Coriobacteriia	Coriobacteriales	Eggerthellaceae	Unassigned	Unassigned	5	0	9	0	14	8	0	11	24	0	3	46	47	10	23	31	44	15	12	38	0	2	0	5	0	0	0	0	0	10	4	13	0	0	0	16	4	4	0	0	0
Bacteria	Actinobacteriota	Coriobacteriia	Coriobacteriales	Eggerthellaceae	Adlercreutzia	Unassigned	0	0	0	0	0	0	0	0	0	0	0	0	0	0	0	0	0	0	0	0	0	0	0	0	0	0	0	0	0	0	0	0	0	0	0	0	0	0	0	0	0
Bacteria	Actinobacteriota	Coriobacteriia	Coriobacteriales	Eggerthellaceae	Enterorhabdus	uncultured_bacterium	118	121	151	209	109	111	55	170	130	163	141	98	99	93	271	220	274	21	29	98	91	33	79	78	77	66	45	44	13	49	60	66	57	48	76	105	64	118	107	96	132
Bacteria	Actinobacteriota	Coriobacteriia	Coriobacteriales	uncultured	uncultured	uncultured_bacterium	0	0	0	0	5	4	4	0	13	3	2	0	5	0	0	2	0	13	5	9	6	5	3	5	11	0	4	13	0	0	0	0	0	0	0	0	0	0	0	0	0
Bacteria	Bacteroidota	Bacteroidia	Bacteroidales	Bacteroidaceae	Bacteroides	Unassigned	115	123	141	119	108	163	255	229	109	112	167	79	71	182	248	306	294	105	187	141	161	170	207	170	123	99	180	164	19	52	85	34	10	22	35	21	22	22	5	14	8
Bacteria	Bacteroidota	Bacteroidia	Bacteroidales	Bacteroidaceae	Bacteroides	uncultured_bacterium	30	19	66	28	16	14	52	72	12	113	45	37	50	27	93	132	120	141	122	134	90	87	86	51	33	51	57	95	53	37	210	172	88	74	264	129	197	233	40	71	54
Bacteria	Bacteroidota	Bacteroidia	Bacteroidales	Muribaculaceae	Muribaculaceae	uncultured_bacterium	21123	19468	23946	21897	20565	36302	32203	35711	27650	36823	30766	26815	21978	25226	39664	51927	48724	34143	35863	37449	45277	41543	43746	45163	20779	34431	29134	36165	10023	19027	25871	24506	12957	12742	19705	16484	15739	22695	8638	14327	11552
Bacteria	Bacteroidota	Bacteroidia	Bacteroidales	Muribaculaceae	Muribaculum	Unassigned	4926	3307	3367	4038	4214	6466	5749	6831	6398	5606	5782	3677	3614	5190	9739	6365	12214	6191	5706	8161	2005	1853	1322	2174	518	624	696	1365	24	111	36	27	4	0	27	30	8	0	0	0	7
Bacteria	Bacteroidota	Bacteroidia	Bacteroidales	Muribaculaceae	Muribaculum	uncultured_bacterium	420	165	598	248	297	439	713	1444	429	622	694	915	1133	284	584	848	1072	1250	825	472	1252	1456	1185	1174	740	1248	1054	2055	39	176	91	129	48	50	112	62	112	329	56	102	65
Bacteria	Bacteroidota	Bacteroidia	Bacteroidales	Porphyromonadaceae	Porphyromonas	Porphyromonas_gingivalis	0	0	0	0	0	0	0	0	0	0	0	0	0	0	0	0	0	0	0	0	0	0	0	0	0	0	0	0	0	0	0	0	0	0	0	0	0	0	0	0	0
Bacteria	Bacteroidota	Bacteroidia	Bacteroidales	Porphyromonadaceae	Porphyromonas	uncultured_bacterium	0	0	0	0	0	0	0	0	0	0	0	0	0	0	0	0	0	0	0	0	0	0	0	0	0	0	0	0	0	0	0	0	0	0	0	0	0	0	0	0	0
Bacteria	Bacteroidota	Bacteroidia	Bacteroidales	Prevotellaceae	Alloprevotella	uncultured_bacterium	133	119	67	133	124	31	173	139	72	71	161	49	101	0	0	0	0	0	0	0	99	94	198	193	150	209	201	200	38	44	95	83	3	0	5	0	6	0	0	0	2
Bacteria	Bacteroidota	Bacteroidia	Bacteroidales	Prevotellaceae	Prevotella	uncultured_bacterium	0	0	0	0	0	0	0	0	0	0	0	0	0	0	0	0	0	0	0	0	0	0	0	0	0	0	0	0	0	0	0	0	0	0	0	0	0	0	0	0	0
Bacteria	Bacteroidota	Bacteroidia	Bacteroidales	Prevotellaceae	Prevotellaceae_UCG-001	uncultured_bacterium	1674	1131	1624	1497	2138	851	4230	1414	350	817	1030	0	0	0	0	0	0	3729	2508	1352	1140	898	2247	2291	1186	445	1855	782	0	2	0	0	0	0	0	2	0	0	0	0	0
Bacteria	Bacteroidota	Bacteroidia	Bacteroidales	Rikenellaceae	Alistipes	Unassigned	11	5	3	16	25	18	12	25	3	16	15	2	9	8	37	15	47	9	3	12	57	40	23	34	5	23	8	46	13	31	30	39	0	0	37	28	34	0	14	9	22
Bacteria	Bacteroidota	Bacteroidia	Bacteroidales	Rikenellaceae	Alistipes	uncultured_bacterium	828	874	2678	700	2447	4556	2326	2539	1052	1236	964	3369	582	1433	677	3084	1691	451	2652	1269	2632	675	3782	2320	592	2015	1252	1738	435	471	1419	3019	640	923	434	387	216	321	150	121	118
Bacteria	Bacteroidota	Bacteroidia	Bacteroidales	Tannerellaceae	Parabacteroides	Unassigned	48	44	59	54	25	28	40	100	23	77	50	26	49	32	86	60	79	76	58	72	89	100	26	81	31	28	41	109	81	144	365	270	100	100	76	60	86	74	29	45	44
Bacteria	Bacteroidota	Bacteroidia	Flavobacteriales	Flavobacteriaceae	Capnocytophaga	uncultured_bacterium	0	0	0	0	0	0	0	0	0	0	0	0	0	0	0	0	0	0	0	0	0	0	0	0	0	0	0	0	0	0	0	0	0	0	0	0	0	0	0	0	0
Bacteria	Bacteroidota	Bacteroidia	Flavobacteriales	Weeksellaceae	Bergeyella	uncultured_bacterium	0	0	0	0	0	0	0	0	0	0	0	0	0	0	0	0	0	0	0	0	0	0	0	0	0	0	0	0	0	0	0	0	0	0	0	0	0	0	0	0	0
Bacteria	Bacteroidota	Bacteroidia	Flavobacteriales	Weeksellaceae	Chryseobacterium	Chryseobacterium_sp.	0	0	0	0	0	0	0	0	0	0	0	0	0	0	0	0	0	0	0	0	0	0	0	0	0	0	0	0	0	0	0	0	0	0	0	0	0	0	0	0	0
Bacteria	Campilobacterota	Campylobacteria	Campylobacterales	Campylobacteraceae	Campylobacter	uncultured_bacterium	0	0	0	0	0	0	0	0	0	0	0	0	0	0	0	0	0	0	0	0	0	0	0	0	0	0	0	0	0	0	0	0	0	0	0	0	0	0	0	0	0
Bacteria	Cyanobacteria	Cyanobacteriia	Chloroplast	Chloroplast	Chloroplast	Unassigned	0	0	0	0	0	0	0	0	0	0	0	0	0	0	0	0	0	0	0	0	0	0	0	0	0	0	0	0	0	0	0	0	0	0	0	0	0	0	0	0	0
Bacteria	Cyanobacteria	Vampirivibrionia	Gastranaerophilales	Gastranaerophilales	Gastranaerophilales	Unassigned	0	0	0	0	0	0	0	0	0	0	0	3	0	0	0	0	0	0	4	0	6	0	0	0	0	3	4	0	0	0	0	0	0	0	0	0	0	0	0	0	0
Bacteria	Cyanobacteria	Vampirivibrionia	Gastranaerophilales	Gastranaerophilales	Gastranaerophilales	uncultured_bacterium	0	0	0	0	0	0	11	8	0	2	3	0	0	8	0	0	7	0	9	9	4	6	6	3	0	0	2	0	0	0	6	0	0	0	0	0	0	0	0	0	0
Bacteria	Deferribacterota	Deferribacteres	Deferribacterales	Deferribacteraceae	Mucispirillum	uncultured_bacterium	0	2	5	4	7	10	0	2	3	3	2	4	6	0	3	2	13	0	0	4	19	0	11	6	0	30	54	3	0	0	3	34	9	6	9	21	4	10	4	5	0
Bacteria	Desulfobacterota	Desulfovibrionia	Desulfovibrionales	Desulfovibrionaceae	Desulfovibrio	uncultured_bacterium	15	0	48	39	55	56	45	110	96	59	36	54	50	30	86	64	105	40	36	34	17	35	12	59	39	23	16	55	48	143	150	349	198	425	63	318	299	224	416	373	408
Bacteria	Firmicutes	Bacilli	Acholeplasmatales	Acholeplasmataceae	Anaeroplasma	uncultured_bacterium	0	0	0	0	15	34	25	0	0	0	0	4	0	0	0	3	0	0	0	0	0	2	0	0	2	0	7	6	0	0	0	0	0	0	0	13	2	0	0	0	4
Bacteria	Firmicutes	Bacilli	Bacillales	Bacillaceae	Unassigned	Unassigned	0	0	0	0	0	0	0	0	0	0	0	0	0	0	0	0	0	0	0	0	0	0	0	0	0	0	0	0	0	0	0	3	0	0	3	4	9	0	46	3	35
Bacteria	Firmicutes	Bacilli	Bacillales	Planococcaceae	Sporosarcina	Unassigned	0	0	0	0	0	0	0	0	0	0	0	0	0	0	0	0	0	0	0	0	0	0	0	0	0	0	0	0	0	0	0	0	0	0	0	0	0	0	0	0	0
Bacteria	Firmicutes	Bacilli	Bacillales	Planococcaceae	Sporosarcina	Sporosarcina_pasteurii	0	0	0	0	0	0	0	0	0	0	0	0	0	0	0	0	0	0	0	0	0	0	0	0	0	0	0	0	0	10	6	11	0	0	0	0	31	0	24	0	15
Bacteria	Firmicutes	Bacilli	Erysipelotrichales	Erysipelatoclostridiaceae	Erysipelatoclostridium	uncultured_bacterium	0	0	0	0	0	0	0	0	0	0	0	0	0	0	0	0	0	0	0	0	3	0	0	0	0	0	0	0	0	0	3	0	0	0	2	6	4	2	0	4	0
Bacteria	Firmicutes	Bacilli	Erysipelotrichales	Erysipelatoclostridiaceae	Erysipelotrichaceae_UCG-003	uncultured_bacterium	0	0	0	0	0	2	0	0	0	0	0	0	0	0	0	0	0	0	0	0	0	0	0	0	0	0	0	0	0	0	0	0	0	0	0	0	0	0	0	0	0
Bacteria	Firmicutes	Bacilli	Erysipelotrichales	Erysipelotrichaceae	Unassigned	Unassigned	0	0	0	0	0	0	3	0	0	14	0	0	0	0	0	4	2	0	0	0	0	0	2	0	0	0	0	0	0	0	0	0	0	0	0	0	2	0	0	0	0
Bacteria	Firmicutes	Bacilli	Erysipelotrichales	Erysipelotrichaceae	Allobaculum	uncultured_bacterium	0	0	0	0	70	200	85	0	0	0	0	0	0	0	0	0	0	0	0	0	0	3	0	0	0	0	0	0	0	0	0	0	0	0	0	0	0	0	0	0	0
Bacteria	Firmicutes	Bacilli	Erysipelotrichales	Erysipelotrichaceae	Dubosiella	uncultured_bacterium	34	23	23	52	0	14	0	0	8	3	0	4	0	6	15	0	9	24	11	24	0	0	0	0	0	0	0	0	13	32	28	14	19	21	9	29	20	19	20	13	20
Bacteria	Firmicutes	Bacilli	Erysipelotrichales	Erysipelotrichaceae	Faecalibaculum	uncultured_bacterium	271	316	248	206	120	461	156	433	701	180	316	13	53	50	78	31	96	10	13	32	2	15	0	8	10	18	3	38	575	753	1095	832	2086	2978	1280	1697	918	1719	1735	1611	1652
Bacteria	Firmicutes	Bacilli	Erysipelotrichales	Erysipelotrichaceae	Holdemania	Unassigned	0	0	0	0	0	0	0	0	0	0	0	0	0	0	0	0	0	0	0	0	0	0	0	0	0	0	0	0	0	0	0	0	0	0	0	0	0	0	0	0	0
Bacteria	Firmicutes	Bacilli	Erysipelotrichales	Erysipelotrichaceae	Turicibacter	uncultured_bacterium	21	26	16	25	88	33	56	19	21	3	11	16	16	72	148	93	92	44	43	87	36	10	32	60	9	0	4	14	6	0	0	0	0	0	0	0	34	9	19	20	33
Bacteria	Firmicutes	Bacilli	Erysipelotrichales	Erysipelotrichaceae	uncultured	uncultured_bacterium	0	0	0	0	0	0	0	0	0	0	0	0	0	0	0	0	0	0	0	0	0	0	0	0	0	0	0	0	0	0	0	0	0	0	0	0	0	0	0	2	0
Bacteria	Firmicutes	Bacilli	Izemoplasmatales	Izemoplasmatales	Izemoplasmatales	Unassigned	0	0	0	0	0	0	0	0	0	0	0	0	0	0	0	0	0	0	0	0	0	0	0	0	0	0	0	0	0	0	0	0	0	0	0	0	0	0	0	0	0
Bacteria	Firmicutes	Bacilli	Lactobacillales	Carnobacteriaceae	Atopostipes	uncultured_bacterium	0	0	0	0	2	0	0	0	0	0	0	0	0	7	0	0	0	0	0	0	2	0	0	0	0	0	0	0	0	0	0	0	0	0	0	4	13	4	63	0	42
Bacteria	Firmicutes	Bacilli	Lactobacillales	Carnobacteriaceae	Granulicatella	Unassigned	0	0	0	0	0	0	0	0	0	0	0	0	0	0	0	0	0	0	0	0	0	0	0	0	0	0	0	0	0	0	0	0	0	0	0	0	0	0	0	0	0
Bacteria	Firmicutes	Bacilli	Lactobacillales	Carnobacteriaceae	Granulicatella	uncultured_bacterium	0	0	0	0	0	0	0	0	0	0	0	0	0	0	0	0	0	0	0	0	0	0	0	0	0	0	0	0	0	0	0	0	0	0	0	0	0	0	0	0	0
Bacteria	Firmicutes	Bacilli	Lactobacillales	Enterococcaceae	Enterococcus	Unassigned	0	0	0	0	0	0	0	0	0	0	0	0	0	0	0	0	0	0	0	0	0	0	0	0	0	0	0	0	0	0	0	0	0	0	0	0	0	0	0	0	0
Bacteria	Firmicutes	Bacilli	Lactobacillales	Lactobacillaceae	Lactobacillus	uncultured_bacterium	10	11	6	8	16	18	20	22	61	23	10	177	95	38	76	61	127	44	215	55	42	0	32	52	20	0	15	74	93	207	107	75	286	327	113	261	334	542	522	522	529
Bacteria	Firmicutes	Bacilli	Lactobacillales	Streptococcaceae	Lactococcus	Unassigned	0	0	0	0	0	0	0	0	0	0	0	0	0	0	0	0	0	0	0	0	3	0	0	0	0	0	0	0	0	0	0	0	0	0	0	0	0	0	0	0	0
Bacteria	Firmicutes	Bacilli	Lactobacillales	Streptococcaceae	Lactococcus	Lactococcus_lactis	0	0	0	0	0	0	0	0	0	0	0	0	0	0	0	0	0	0	0	0	0	0	0	0	0	0	0	0	0	16	8	13	10	21	20	27	69	56	100	49	101
Bacteria	Firmicutes	Bacilli	Lactobacillales	Streptococcaceae	Streptococcus	Unassigned	0	0	0	0	0	0	0	25	32	13	23	27	97	0	0	0	0	0	0	0	0	0	0	0	0	0	0	0	0	0	0	0	0	0	0	0	0	0	0	0	0
Bacteria	Firmicutes	Bacilli	Lactobacillales	Streptococcaceae	Streptococcus	Streptococcus_salivarius	0	0	0	0	0	0	0	0	0	0	0	0	0	0	0	0	0	0	0	0	0	0	0	0	0	0	0	0	0	0	6	0	0	8	0	0	8	0	5	0	6
Bacteria	Firmicutes	Bacilli	Lactobacillales	Streptococcaceae	Streptococcus	uncultured_bacterium	7	11	18	0	0	3	6	11	22	10	20	0	0	0	4	5	5	5	4	11	0	3	0	2	7	0	4	10	28	95	171	266	48	59	59	160	178	101	167	110	220
Bacteria	Firmicutes	Bacilli	RF39	RF39	RF39	Unassigned	9	0	0	0	0	0	0	0	0	0	5	0	0	0	0	5	5	0	15	16	24	15	5	44	9	0	0	0	11	9	0	0	0	0	0	0	0	0	0	0	0
Bacteria	Firmicutes	Bacilli	RF39	RF39	RF39	uncultured_bacterium	2	0	0	0	5	5	0	13	0	0	0	0	0	0	0	0	0	14	0	11	0	0	0	3	0	2	9	0	0	6	8	13	0	0	19	14	4	2	3	0	5
Bacteria	Firmicutes	Bacilli	Staphylococcales	Gemellaceae	Gemella	uncultured_bacterium	0	4	0	0	0	0	0	0	0	0	0	0	0	0	0	0	0	0	0	0	0	0	0	0	0	0	0	0	0	0	0	0	0	0	0	0	0	0	0	0	0
Bacteria	Firmicutes	Bacilli	Staphylococcales	Staphylococcaceae	Jeotgalicoccus	Unassigned	0	0	0	0	0	0	0	0	0	0	0	0	0	0	0	0	0	0	0	0	0	0	0	0	0	0	0	0	0	0	0	0	27	0	8	4	14	5	65	9	38
Bacteria	Firmicutes	Bacilli	Staphylococcales	Staphylococcaceae	Staphylococcus	Unassigned	0	0	0	0	0	0	0	0	0	0	0	0	0	4	0	0	0	0	0	0	0	0	0	7	15	8	11	0	0	0	12	18	31	0	0	23	0	11	123	13	31
Bacteria	Firmicutes	Bacilli	Staphylococcales	Staphylococcaceae	Staphylococcus	uncultured_bacterium	0	0	0	0	0	0	0	0	0	0	0	0	0	0	0	0	0	0	0	0	0	0	0	0	0	0	0	0	0	11	0	0	40	9	0	0	10	0	74	0	0
Bacteria	Firmicutes	Clostridia	Unassigned	Unassigned	Unassigned	Unassigned	0	0	4	0	0	34	0	4	0	0	0	6	0	0	0	2	2	2	8	21	66	5	16	6	0	0	86	11	0	0	0	0	0	8	6	3	0	4	0	0	0
Bacteria	Firmicutes	Clostridia	Christensenellales	Christensenellaceae	Unassigned	Unassigned	0	0	0	0	0	0	0	0	0	0	0	0	0	0	0	0	0	0	0	0	0	0	0	0	0	0	0	0	0	0	0	0	0	0	0	0	0	0	0	0	0
Bacteria	Firmicutes	Clostridia	Christensenellales	Christensenellaceae	Christensenellaceae_R-7_group	Unassigned	0	0	0	0	0	2	2	0	0	0	0	0	0	0	5	0	12	0	0	4	0	0	0	0	0	0	0	0	6	8	14	9	7	25	31	26	19	32	20	22	28
Bacteria	Firmicutes	Clostridia	Christensenellales	Christensenellaceae	Christensenellaceae_R-7_group	uncultured_bacterium	0	0	0	0	0	0	0	4	0	0	3	4	0	0	0	2	0	0	0	0	0	2	2	2	0	0	0	3	14	21	22	7	2	2	0	0	0	0	0	0	4
Bacteria	Firmicutes	Clostridia	Christensenellales	Christensenellaceae	uncultured	uncultured_bacterium	0	0	0	0	0	0	0	2	0	0	0	0	0	0	0	0	0	0	0	0	0	0	0	0	0	0	0	0	0	0	0	3	0	3	0	0	0	0	0	0	0
Bacteria	Firmicutes	Clostridia	Clostridia	Gracilibacteraceae	Unassigned	Unassigned	0	3	0	0	0	0	0	0	0	0	0	0	0	0	0	0	0	0	0	0	25	4	11	0	3	5	10	0	0	0	0	0	0	0	0	0	0	0	0	0	0
Bacteria	Firmicutes	Clostridia	Clostridia	Hungateiclostridiaceae	Ruminiclostridium	uncultured_bacterium	0	0	0	0	0	0	0	0	0	0	0	0	0	0	0	0	0	0	0	0	0	0	0	0	0	0	0	0	0	0	0	0	0	0	0	0	0	0	0	0	0
Bacteria	Firmicutes	Clostridia	Clostridia_UCG-014	Clostridia_UCG-014	Clostridia_UCG-014	Unassigned	0	0	6	0	0	5	0	0	0	0	10	0	0	0	6	0	0	0	19	14	0	0	0	9	0	0	0	0	0	5	14	0	0	0	0	12	0	0	0	0	0
Bacteria	Firmicutes	Clostridia	Clostridia_UCG-014	Clostridia_UCG-014	Clostridia_UCG-014	uncultured_bacterium	136	26	48	5	206	189	267	61	111	9	138	77	46	66	274	90	190	164	156	250	100	117	121	193	201	19	163	172	117	104	149	111	8	0	39	0	55	15	0	8	17
Bacteria	Firmicutes	Clostridia	Clostridia_UCG-014	Clostridia_UCG-014	Clostridia_UCG-014	uncultured_organism	0	0	0	0	0	0	0	0	0	0	0	0	0	0	0	0	0	0	0	0	0	0	0	0	0	0	0	0	0	0	0	0	0	0	0	0	0	0	0	0	0
Bacteria	Firmicutes	Clostridia	Clostridia_vadinBB60_group	Clostridia_vadinBB60_group	Clostridia_vadinBB60_group	Unassigned	0	0	0	0	0	4	0	0	0	0	0	12	0	0	0	0	0	0	0	0	17	0	0	0	0	0	0	0	0	0	0	6	6	0	0	4	0	0	0	0	0
Bacteria	Firmicutes	Clostridia	Clostridia_vadinBB60_group	Clostridia_vadinBB60_group	Clostridia_vadinBB60_group	uncultured_bacterium	13	15	15	19	138	107	36	8	16	6	14	77	5	2	8	39	13	24	90	21	274	318	259	126	122	125	212	59	0	0	11	44	0	0	2	8	0	4	0	0	0
Bacteria	Firmicutes	Clostridia	Clostridiales	Clostridiaceae	Candidatus_Arthromitus	uncultured_bacterium	0	0	0	0	0	0	0	0	0	0	2	21	2	0	0	0	0	0	0	0	0	9	0	0	5	3	0	8	0	0	0	0	0	0	0	0	0	0	0	0	0
Bacteria	Firmicutes	Clostridia	Clostridiales	Clostridiaceae	Clostridium_sensu_stricto_1	uncultured_bacterium	0	0	0	0	0	2	0	0	3	0	0	0	0	5	6	5	9	0	0	0	0	0	0	0	0	0	0	0	4	8	5	4	17	19	0	0	23	2	9	18	14
Bacteria	Firmicutes	Clostridia	Eubacteriales	Anaerofustaceae	Anaerofustis	Unassigned	0	0	0	0	0	0	0	0	0	0	0	0	0	0	0	0	0	0	0	0	0	0	0	0	0	0	0	0	0	0	0	0	0	0	0	0	0	0	0	0	0
Bacteria	Firmicutes	Clostridia	Lachnospirales	Defluviitaleaceae	Defluviitaleaceae_UCG-011	uncultured_bacterium	0	0	0	0	0	0	0	0	0	0	0	0	0	2	0	0	0	0	0	0	0	0	0	0	0	0	0	2	0	0	4	0	0	0	0	0	2	0	0	0	0
Bacteria	Firmicutes	Clostridia	Lachnospirales	Lachnospiraceae	Unassigned	Unassigned	240	37	103	6	391	232	301	105	154	78	172	151	139	123	382	54	265	279	36	134	464	200	179	251	71	149	218	237	24	55	173	300	45	115	197	311	230	271	159	173	282
Bacteria	Firmicutes	Clostridia	Lachnospirales	Lachnospiraceae	A2	uncultured_bacterium	4	0	62	53	10	0	6	5	54	31	12	92	97	6	23	10	6	62	17	47	55	22	62	44	40	88	9	17	16	5	167	403	88	129	0	5	5	15	4	69	18
Bacteria	Firmicutes	Clostridia	Lachnospirales	Lachnospiraceae	ASF356	uncultured_bacterium	15	13	12	9	0	3	15	11	13	14	22	0	4	18	19	14	35	21	19	45	7	7	12	12	14	8	0	0	11	0	29	19	0	2	0	0	0	0	0	0	0
Bacteria	Firmicutes	Clostridia	Lachnospirales	Lachnospiraceae	Acetatifactor	uncultured_bacterium	10	5	25	0	0	9	4	0	0	0	0	0	13	0	0	11	0	0	0	0	11	4	20	7	11	28	22	23	0	0	0	10	0	5	0	13	0	0	9	0	0
Bacteria	Firmicutes	Clostridia	Lachnospirales	Lachnospiraceae	Agathobacter	uncultured_bacterium	0	0	0	0	0	0	0	0	32	0	67	0	0	0	0	0	0	0	0	0	0	0	0	0	0	0	0	0	0	0	0	0	0	0	0	0	0	0	0	0	0
Bacteria	Firmicutes	Clostridia	Lachnospirales	Lachnospiraceae	Blautia	Unassigned	0	0	0	0	0	0	0	0	0	0	0	0	0	0	0	0	0	0	0	0	0	0	0	0	0	0	0	0	0	0	0	0	0	0	0	0	0	0	0	0	0
Bacteria	Firmicutes	Clostridia	Lachnospirales	Lachnospiraceae	Blautia	uncultured_bacterium	15	28	46	34	52	545	230	590	237	164	384	7	102	202	376	248	235	379	557	797	1798	920	1422	1362	3040	906	889	1910	305	484	2841	1627	380	825	477	360	1208	1575	925	1588	347
Bacteria	Firmicutes	Clostridia	Lachnospirales	Lachnospiraceae	Coprococcus	Unassigned	0	0	0	0	0	0	0	0	0	0	0	0	0	0	0	0	0	0	0	0	0	14	0	0	0	0	0	0	0	0	0	0	0	0	0	0	0	0	0	0	0
Bacteria	Firmicutes	Clostridia	Lachnospirales	Lachnospiraceae	Coprococcus	uncultured_bacterium	5	0	0	0	0	0	3	0	0	0	0	0	0	0	0	0	0	0	0	0	0	0	0	0	0	0	0	0	0	0	0	0	0	0	0	0	0	0	0	0	0
Bacteria	Firmicutes	Clostridia	Lachnospirales	Lachnospiraceae	Dorea	Unassigned	9	0	0	0	0	0	0	8	0	4	0	7	0	0	0	0	0	0	0	0	10	8	16	21	0	0	0	15	0	0	0	24	0	0	0	0	0	0	0	0	0
Bacteria	Firmicutes	Clostridia	Lachnospirales	Lachnospiraceae	Dorea	uncultured_bacterium	0	0	0	0	7	0	0	0	0	0	0	0	11	0	0	9	0	0	8	6	0	0	0	0	0	0	0	0	0	0	0	0	0	0	0	0	0	0	0	0	0
Bacteria	Firmicutes	Clostridia	Lachnospirales	Lachnospiraceae	Fusicatenibacter	uncultured_bacterium	0	0	0	0	0	0	0	0	0	0	0	0	0	0	0	0	0	0	0	0	0	0	0	0	0	0	0	0	0	0	0	0	0	0	0	0	0	0	0	0	0
Bacteria	Firmicutes	Clostridia	Lachnospirales	Lachnospiraceae	GCA-900066575	uncultured_bacterium	7	0	0	0	7	0	16	0	0	0	0	0	9	0	0	0	0	0	0	0	0	0	0	0	0	0	0	0	34	11	60	35	0	19	23	7	18	21	0	11	13
Bacteria	Firmicutes	Clostridia	Lachnospirales	Lachnospiraceae	Lachnoclostridium	Unassigned	0	0	0	0	0	6	0	0	0	0	48	0	18	0	0	0	0	0	0	0	0	0	0	0	0	0	0	0	0	0	0	0	0	0	0	0	0	0	0	0	0
Bacteria	Firmicutes	Clostridia	Lachnospirales	Lachnospiraceae	Lachnoclostridium	uncultured_bacterium	10	16	61	0	13	5	5	49	62	37	11	38	63	72	34	5	102	27	50	50	44	11	65	30	39	38	31	14	43	98	197	227	91	161	198	83	117	241	143	171	141
Bacteria	Firmicutes	Clostridia	Lachnospirales	Lachnospiraceae	Lachnospiraceae_FCS020_group	uncultured_bacterium	0	0	0	0	0	0	0	0	0	0	0	0	0	0	0	0	0	0	0	0	0	0	0	0	0	0	0	0	0	10	0	0	0	0	0	0	0	0	0	0	0
Bacteria	Firmicutes	Clostridia	Lachnospirales	Lachnospiraceae	Lachnospiraceae_NK3A20_group	uncultured_bacterium	5	0	0	0	4	0	9	11	27	5	0	0	4	6	7	7	13	0	0	9	9	6	0	9	9	0	0	0	0	0	0	0	0	0	0	0	0	0	0	0	5
Bacteria	Firmicutes	Clostridia	Lachnospirales	Lachnospiraceae	Lachnospiraceae_NK4A136_group	Unassigned	0	0	0	0	0	0	0	0	0	0	0	0	30	0	0	0	0	0	0	7	0	0	0	0	0	0	0	0	7	8	22	6	0	9	0	0	0	0	0	0	0
Bacteria	Firmicutes	Clostridia	Lachnospirales	Lachnospiraceae	Lachnospiraceae_NK4A136_group	uncultured_bacterium	408	758	435	721	639	2776	926	732	3410	517	2191	581	668	630	1209	1885	577	1342	2497	1047	1804	993	1529	1385	711	574	448	709	537	792	2104	2069	548	700	798	413	1233	818	494	396	399
Bacteria	Firmicutes	Clostridia	Lachnospirales	Lachnospiraceae	Lachnospiraceae_NK4B4_group	uncultured_bacterium	0	0	0	0	0	17	13	0	0	0	0	0	0	0	0	0	0	0	0	0	0	0	0	0	0	0	0	0	0	0	0	0	0	0	0	0	0	0	0	0	0
Bacteria	Firmicutes	Clostridia	Lachnospirales	Lachnospiraceae	Lachnospiraceae_UCG-001	uncultured_bacterium	45	66	97	54	6	0	184	199	0	3	32	14	10	61	11	52	139	117	149	414	19	240	86	96	89	12	27	23	0	0	0	0	0	0	0	0	0	0	0	0	0
Bacteria	Firmicutes	Clostridia	Lachnospirales	Lachnospiraceae	Lachnospiraceae_UCG-006	uncultured_bacterium	7	6	18	7	3	12	12	12	58	0	0	43	24	31	45	104	48	47	43	21	15	6	22	6	14	28	26	17	25	67	94	68	40	20	30	47	17	33	31	31	20
Bacteria	Firmicutes	Clostridia	Lachnospirales	Lachnospiraceae	Marvinbryantia	uncultured_bacterium	13	14	19	0	0	0	0	0	0	11	0	0	0	0	0	0	0	12	0	0	0	0	22	0	0	0	0	0	0	0	0	0	0	0	0	0	0	0	0	0	0
Bacteria	Firmicutes	Clostridia	Lachnospirales	Lachnospiraceae	Roseburia	Unassigned	0	0	0	0	0	0	0	0	0	0	0	0	0	0	0	0	0	0	0	0	0	0	0	0	0	0	0	0	0	0	0	0	0	0	0	0	0	17	0	0	0
Bacteria	Firmicutes	Clostridia	Lachnospirales	Lachnospiraceae	Roseburia	uncultured_bacterium	178	62	470	27	482	1228	474	331	899	104	972	324	285	836	3124	1314	1151	788	901	928	689	729	3084	106	313	145	3371	202	310	445	428	632	100	563	837	932	397	666	565	310	244
Bacteria	Firmicutes	Clostridia	Lachnospirales	Lachnospiraceae	Tuzzerella	uncultured_bacterium	0	0	0	0	7	7	6	0	0	0	0	0	0	0	0	0	0	0	0	0	0	0	0	0	0	0	0	0	11	0	5	9	0	0	12	0	0	12	0	9	0
Bacteria	Firmicutes	Clostridia	Lachnospirales	Lachnospiraceae	Tyzzerella	uncultured_bacterium	0	0	2	0	3	0	0	0	0	0	0	0	0	0	0	0	0	0	0	2	0	0	0	0	0	0	0	0	0	0	0	0	0	0	0	0	0	0	0	0	0
Bacteria	Firmicutes	Clostridia	Lachnospirales	Lachnospiraceae	[Eubacterium]_fissicatena_group	Unassigned	0	3	0	0	0	0	0	0	0	0	0	0	0	0	0	0	0	10	0	9	0	0	0	0	0	0	0	0	12	102	0	0	0	0	0	0	21	0	0	0	0
Bacteria	Firmicutes	Clostridia	Lachnospirales	Lachnospiraceae	[Eubacterium]_ruminantium_group	uncultured_bacterium	49	0	4	39	0	0	0	146	12	0	242	0	0	62	56	189	0	17	47	239	0	0	0	0	0	0	0	0	41	0	0	12	0	0	0	0	0	0	0	0	0
Bacteria	Firmicutes	Clostridia	Lachnospirales	Lachnospiraceae	[Eubacterium]_xylanophilum_group	uncultured_bacterium	0	0	26	12	0	7	14	20	13	21	22	13	31	28	74	37	33	17	38	36	0	0	0	19	8	0	0	23	0	0	0	0	0	25	0	0	0	10	5	0	0
Bacteria	Firmicutes	Clostridia	Lachnospirales	Lachnospiraceae	[Ruminococcus]_gnavus_group	Unassigned	0	0	0	0	0	0	0	0	0	0	0	0	0	0	0	0	0	0	0	0	0	0	0	0	0	0	0	0	0	0	0	0	0	0	0	0	0	0	0	0	0
Bacteria	Firmicutes	Clostridia	Lachnospirales	Lachnospiraceae	uncultured	Unassigned	9	0	0	12	0	0	29	0	10	0	32	0	0	7	20	46	20	10	0	0	0	18	19	17	18	20	15	23	0	0	0	0	0	0	0	0	0	90	26	18	39
Bacteria	Firmicutes	Clostridia	Lachnospirales	Lachnospiraceae	uncultured	uncultured_bacterium	1205	902	1743	656	874	1547	3624	665	1978	319	1027	1168	1410	1961	3427	7571	2163	1207	1695	1725	2158	1122	989	1624	1501	572	1824	1594	1401	985	1736	3287	976	1491	7784	9212	5841	2859	3718	3947	3319
Bacteria	Firmicutes	Clostridia	Lachnospirales	Lachnospiraceae	uncultured	uncultured_organism	0	0	0	0	6	0	0	0	0	0	0	11	0	0	0	0	0	0	0	0	0	0	0	0	0	0	0	0	0	0	0	0	0	0	0	0	0	0	0	0	0
Bacteria	Firmicutes	Clostridia	Monoglobales	Monoglobaceae	Monoglobus	Unassigned	0	0	0	0	0	0	0	0	0	0	0	0	0	0	0	0	0	0	0	0	0	0	0	0	0	2	0	0	0	0	0	0	0	0	0	0	0	0	0	0	0
Bacteria	Firmicutes	Clostridia	Monoglobales	Monoglobaceae	Monoglobus	uncultured_bacterium	10	15	5	4	13	25	13	9	9	2	6	7	0	14	29	25	28	0	11	20	14	21	11	6	0	2	12	4	0	0	6	0	0	0	0	0	0	12	7	10	8
Bacteria	Firmicutes	Clostridia	Oscillospirales	Unassigned	Unassigned	Unassigned	0	0	7	0	0	4	0	2	0	0	0	0	0	0	0	0	0	0	4	4	0	0	0	0	4	0	0	9	0	0	0	0	0	0	0	0	0	0	0	0	0
Bacteria	Firmicutes	Clostridia	Oscillospirales	Butyricicoccaceae	Butyricicoccus	Unassigned	0	0	0	0	0	0	0	0	0	0	0	0	0	0	0	0	0	0	0	0	0	0	0	0	0	0	0	0	0	0	0	0	0	0	0	0	0	0	0	0	0
Bacteria	Firmicutes	Clostridia	Oscillospirales	Butyricicoccaceae	Butyricicoccus	uncultured_bacterium	0	0	6	10	0	0	3	14	0	2	0	9	11	0	4	0	7	0	0	7	4	0	0	0	4	11	0	8	0	0	0	0	0	0	0	0	0	0	0	0	0
Bacteria	Firmicutes	Clostridia	Oscillospirales	Butyricicoccaceae	UCG-009	uncultured_bacterium	0	3	9	6	0	0	0	0	0	0	0	0	0	0	3	5	0	0	4	3	0	0	7	0	6	0	0	5	3	0	8	0	0	12	12	7	0	0	0	0	0
Bacteria	Firmicutes	Clostridia	Oscillospirales	Oscillospiraceae	Unassigned	Unassigned	0	0	20	15	29	0	33	14	4	8	12	0	14	4	14	7	0	0	0	0	11	0	0	0	11	21	0	21	15	7	38	31	3	19	22	12	30	42	0	10	0
Bacteria	Firmicutes	Clostridia	Oscillospirales	Oscillospiraceae	Colidextribacter	Unassigned	0	0	0	0	18	15	0	0	20	0	0	0	0	0	12	18	16	0	13	0	0	0	10	0	0	0	0	0	0	13	9	0	0	0	0	0	0	0	0	0	0
Bacteria	Firmicutes	Clostridia	Oscillospirales	Oscillospiraceae	Colidextribacter	uncultured_bacterium	76	89	64	61	58	18	245	49	18	41	58	50	18	36	120	105	60	47	39	52	94	39	84	98	94	40	88	68	93	180	306	250	61	161	300	198	279	152	162	196	137
Bacteria	Firmicutes	Clostridia	Oscillospirales	Oscillospiraceae	NK4A214_group	Unassigned	0	0	0	0	0	0	0	0	0	0	4	0	0	0	0	0	0	0	0	0	0	0	0	0	0	0	0	0	0	0	0	0	0	0	0	0	0	0	0	0	0
Bacteria	Firmicutes	Clostridia	Oscillospirales	Oscillospiraceae	NK4A214_group	uncultured_bacterium	0	0	0	0	0	0	0	0	0	0	5	0	0	0	6	0	4	0	4	0	6	0	4	7	0	0	0	0	0	8	12	7	0	5	15	11	19	6	6	0	11
Bacteria	Firmicutes	Clostridia	Oscillospirales	Oscillospiraceae	Oscillibacter	uncultured_bacterium	38	21	33	0	22	12	74	23	0	9	0	21	0	0	0	24	24	10	11	18	39	12	52	25	38	0	13	18	8	20	0	18	0	11	0	0	31	0	0	0	9
Bacteria	Firmicutes	Clostridia	Oscillospirales	Oscillospiraceae	Oscillospira	Unassigned	0	0	0	0	0	0	0	0	0	0	0	0	0	0	0	0	0	0	0	0	0	0	0	0	0	0	0	0	0	0	0	0	0	0	0	0	0	0	0	0	0
Bacteria	Firmicutes	Clostridia	Oscillospirales	Oscillospiraceae	UCG-003	uncultured_bacterium	0	0	17	0	0	0	16	0	0	4	0	0	0	0	0	0	17	5	7	0	0	12	0	7	20	0	0	0	0	0	16	0	0	0	0	0	7	0	0	0	0
Bacteria	Firmicutes	Clostridia	Oscillospirales	Oscillospiraceae	UCG-005	Unassigned	0	0	0	0	0	0	0	0	0	0	0	7	0	0	0	0	0	0	0	0	0	0	0	4	0	0	0	0	0	0	0	0	0	0	0	0	0	0	0	0	0
Bacteria	Firmicutes	Clostridia	Oscillospirales	Oscillospiraceae	UCG-005	uncultured_bacterium	0	0	0	0	0	0	0	0	4	3	0	0	0	0	0	8	0	0	7	0	0	0	11	0	0	5	12	9	0	0	0	0	0	0	0	0	4	0	0	0	0
Bacteria	Firmicutes	Clostridia	Oscillospirales	Oscillospiraceae	uncultured	Unassigned	0	0	0	0	0	0	0	0	0	0	0	0	0	0	0	0	0	0	0	0	0	0	0	0	0	0	0	0	0	0	0	0	0	0	0	0	0	0	0	0	0
Bacteria	Firmicutes	Clostridia	Oscillospirales	Oscillospiraceae	uncultured	uncultured_bacterium	73	58	54	37	80	48	143	89	53	35	56	30	31	30	97	96	88	66	78	47	57	46	31	30	140	49	7	114	165	116	169	195	57	124	250	174	189	242	77	151	96
Bacteria	Firmicutes	Clostridia	Oscillospirales	Ruminococcaceae	Unassigned	Unassigned	0	0	0	0	0	0	0	0	0	0	0	0	0	0	0	0	0	0	0	0	4	0	0	0	0	0	0	0	0	0	8	0	0	0	0	0	8	5	0	0	0
Bacteria	Firmicutes	Clostridia	Oscillospirales	Ruminococcaceae	Anaerotruncus	Unassigned	0	0	0	0	0	0	0	0	0	0	0	0	0	0	0	0	0	0	0	0	0	0	0	0	0	0	0	0	0	0	0	0	0	0	0	0	0	0	0	0	0
Bacteria	Firmicutes	Clostridia	Oscillospirales	Ruminococcaceae	Anaerotruncus	uncultured_bacterium	0	0	8	9	2	0	0	5	0	4	0	9	2	0	0	0	0	0	0	0	2	0	0	4	4	0	0	4	0	3	0	0	0	6	3	6	3	0	0	0	0
Bacteria	Firmicutes	Clostridia	Oscillospirales	Ruminococcaceae	Faecalibacterium	uncultured_bacterium	0	0	0	0	0	0	0	0	0	0	0	0	0	0	0	0	0	0	0	0	0	0	0	0	0	0	0	0	0	0	0	0	0	0	0	0	0	0	0	0	0
Bacteria	Firmicutes	Clostridia	Oscillospirales	Ruminococcaceae	Incertae_Sedis	Unassigned	0	0	0	0	0	0	0	0	0	0	0	0	0	0	0	0	0	0	0	0	0	0	0	0	0	0	0	0	0	0	0	0	0	0	0	0	0	0	0	0	0
Bacteria	Firmicutes	Clostridia	Oscillospirales	Ruminococcaceae	Incertae_Sedis	uncultured_bacterium	8	0	3	0	0	3	11	0	4	4	5	2	0	0	5	6	14	9	6	0	5	9	8	6	11	6	8	12	21	56	48	29	8	40	22	17	26	25	11	9	20
Bacteria	Firmicutes	Clostridia	Oscillospirales	Ruminococcaceae	Ruminococcaceae	Unassigned	0	0	0	0	0	0	0	0	0	0	0	0	0	0	0	0	0	0	0	0	0	0	0	0	0	0	0	0	0	0	0	0	0	0	0	0	0	0	0	0	0
Bacteria	Firmicutes	Clostridia	Oscillospirales	Ruminococcaceae	Ruminococcaceae	uncultured_bacterium	0	0	0	0	0	0	0	0	0	0	0	0	0	0	0	0	0	0	0	0	0	0	0	0	0	0	0	0	0	0	0	0	0	0	0	0	0	0	0	0	0
Bacteria	Firmicutes	Clostridia	Oscillospirales	Ruminococcaceae	Ruminococcus	Unassigned	20	0	0	0	0	24	46	0	34	0	18	26	17	57	39	57	57	64	42	43	55	36	37	58	0	14	9	35	8	8	0	0	0	0	3	0	2	0	0	0	4
Bacteria	Firmicutes	Clostridia	Oscillospirales	Ruminococcaceae	Ruminococcus	uncultured_bacterium	0	0	15	15	15	37	17	29	10	12	33	0	7	6	0	0	0	10	55	8	0	0	0	0	0	0	0	0	0	0	0	0	0	0	0	0	0	0	0	0	0
Bacteria	Firmicutes	Clostridia	Oscillospirales	Ruminococcaceae	Subdoligranulum	uncultured_bacterium	0	0	0	0	0	0	0	0	0	0	0	0	0	0	0	0	0	0	0	0	0	0	0	0	0	0	0	0	0	0	0	0	0	0	0	0	0	0	0	0	0
Bacteria	Firmicutes	Clostridia	Oscillospirales	Ruminococcaceae	UBA1819	Unassigned	11	0	0	0	0	0	0	0	0	0	15	0	21	0	4	0	0	0	0	0	21	7	26	0	0	0	14	0	4	3	10	0	0	4	0	0	0	0	0	0	5
Bacteria	Firmicutes	Clostridia	Oscillospirales	Ruminococcaceae	[Eubacterium]_siraeum_group	uncultured_bacterium	8	10	0	0	47	40	0	0	8	0	10	3	74	0	65	49	54	0	8	17	0	0	0	0	0	0	0	0	0	0	0	0	0	0	0	0	0	0	0	0	0
Bacteria	Firmicutes	Clostridia	Oscillospirales	Ruminococcaceae	uncultured	Unassigned	5	30	0	0	4	40	5	0	36	0	29	0	0	8	0	168	13	37	72	24	11	65	27	57	17	0	25	40	0	2	8	9	0	0	0	0	0	0	0	0	0
Bacteria	Firmicutes	Clostridia	Oscillospirales	Ruminococcaceae	uncultured	uncultured_bacterium	8	5	2	0	0	6	9	8	0	0	0	0	0	4	5	18	15	5	9	3	10	6	0	0	21	0	32	18	0	2	5	7	0	0	7	5	0	19	0	6	0
Bacteria	Firmicutes	Clostridia	Oscillospirales	UCG-010	UCG-010	uncultured_bacterium	0	0	3	0	0	3	3	7	4	10	0	13	0	5	13	9	10	14	32	17	22	24	15	15	4	16	4	16	0	14	13	14	9	12	31	25	14	8	9	10	20
Bacteria	Firmicutes	Clostridia	Oscillospirales	[Eubacterium]_coprostanoligenes_group	[Eubacterium]_coprostanoligenes_group	uncultured_bacterium	29	0	6	11	7	47	70	331	146	404	263	104	272	55	79	53	98	38	10	69	67	134	85	79	29	63	35	68	5	23	16	9	0	0	0	0	54	57	0	23	25
Bacteria	Firmicutes	Clostridia	Peptococcales	Peptococcaceae	Peptococcus	Unassigned	4	0	2	0	0	0	0	2	0	0	0	0	0	0	0	0	2	0	0	0	3	0	3	4	0	0	4	3	0	3	9	10	0	7	10	0	5	8	5	3	8
Bacteria	Firmicutes	Clostridia	Peptococcales	Peptococcaceae	uncultured	uncultured_bacterium	14	16	14	8	25	11	37	9	4	6	19	11	5	14	19	19	65	10	16	8	60	14	21	25	21	11	7	31	39	184	65	34	7	12	67	20	109	25	11	25	23
Bacteria	Firmicutes	Clostridia	Peptostreptococcales-Tissierellales	Unassigned	Unassigned	Unassigned	0	0	0	0	0	0	0	0	0	0	0	0	0	0	0	0	0	0	0	0	0	0	0	0	0	0	0	0	0	0	0	0	0	0	0	2	0	0	0	0	0
Bacteria	Firmicutes	Clostridia	Peptostreptococcales-Tissierellales	Anaerovoracaceae	Unassigned	Unassigned	0	0	0	0	0	0	0	0	0	0	0	0	0	0	0	0	0	0	0	0	0	0	0	0	0	0	0	0	0	0	0	0	0	0	0	0	0	0	0	0	4
Bacteria	Firmicutes	Clostridia	Peptostreptococcales-Tissierellales	Anaerovoracaceae	Anaerovorax	uncultured_bacterium	0	0	0	0	0	0	0	0	0	0	0	0	0	0	0	0	0	0	0	0	0	0	0	0	0	0	0	0	0	0	0	0	0	0	0	0	0	0	0	0	0
Bacteria	Firmicutes	Clostridia	Peptostreptococcales-Tissierellales	Anaerovoracaceae	Family_XIII_AD3011_group	uncultured_bacterium	0	0	0	0	2	0	0	0	0	0	0	0	0	0	0	0	2	0	0	0	6	0	0	0	0	0	0	0	0	0	0	0	0	0	0	0	0	0	0	0	0
Bacteria	Firmicutes	Clostridia	Peptostreptococcales-Tissierellales	Anaerovoracaceae	Family_XIII_UCG-001	uncultured_bacterium	2	0	0	0	2	0	2	0	0	0	0	0	0	0	2	0	0	0	0	0	0	2	0	0	0	0	0	0	0	0	0	0	0	0	0	0	0	0	0	0	0
Bacteria	Firmicutes	Clostridia	Peptostreptococcales-Tissierellales	Anaerovoracaceae	[Eubacterium]_brachy_group	uncultured_bacterium	0	0	0	0	0	0	0	0	2	0	0	0	0	0	0	0	0	0	0	0	0	0	0	0	0	0	0	0	0	0	2	0	0	0	2	0	0	0	0	2	2
Bacteria	Firmicutes	Clostridia	Peptostreptococcales-Tissierellales	Anaerovoracaceae	[Eubacterium]_nodatum_group	Unassigned	0	0	0	0	0	0	0	0	0	0	0	0	0	0	0	0	0	0	0	0	0	0	0	0	0	0	0	0	0	0	0	0	0	0	0	0	0	0	0	0	0
Bacteria	Firmicutes	Clostridia	Peptostreptococcales-Tissierellales	Anaerovoracaceae	[Eubacterium]_nodatum_group	uncultured_bacterium	0	0	0	0	0	0	0	0	0	0	0	0	0	0	0	0	0	0	0	0	0	0	0	0	0	0	0	0	0	0	0	0	0	0	0	0	0	0	0	0	0
Bacteria	Firmicutes	Clostridia	Peptostreptococcales-Tissierellales	Peptostreptococcaceae	Unassigned	Unassigned	0	0	0	0	0	0	0	0	0	0	0	0	0	0	0	0	0	0	0	0	0	0	0	0	0	0	0	0	0	0	0	0	0	0	0	0	0	0	0	0	0
Bacteria	Firmicutes	Clostridia	Peptostreptococcales-Tissierellales	Peptostreptococcaceae	Romboutsia	uncultured_bacterium	0	0	0	0	0	0	0	0	0	0	0	0	0	0	0	0	0	0	0	0	0	0	0	0	0	0	0	0	8	18	6	0	0	9	10	18	27	11	22	8	25
Bacteria	Firmicutes	Clostridia	Peptostreptococcales-Tissierellales	Peptostreptococcales-Tissierellales	Parvimonas	uncultured_bacterium	0	0	0	0	0	0	0	0	0	0	0	0	0	0	0	0	0	0	0	0	0	0	0	0	0	0	0	0	0	0	0	0	0	0	0	0	0	0	0	0	0
Bacteria	Firmicutes	Clostridia	uncultured	uncultured	uncultured	Unassigned	0	6	0	0	5	0	0	4	0	0	0	0	7	0	5	0	0	0	0	0	0	0	0	0	0	0	0	4	0	0	0	9	0	5	0	0	5	0	0	4	0
Bacteria	Firmicutes	Negativicutes	Veillonellales-Selenomonadales	Selenomonadaceae	Selenomonas	uncultured_bacterium	0	0	0	0	0	0	0	0	0	0	0	0	0	0	0	0	0	0	0	0	0	0	0	0	0	0	0	0	0	0	0	0	0	0	0	0	0	0	0	0	0
Bacteria	Firmicutes	Negativicutes	Veillonellales-Selenomonadales	Veillonellaceae	Dialister	uncultured_bacterium	0	0	0	0	0	0	0	0	0	0	0	0	0	0	0	0	0	0	0	0	0	0	0	0	0	0	0	0	0	0	0	0	0	0	0	0	0	0	0	0	0
Bacteria	Firmicutes	Negativicutes	Veillonellales-Selenomonadales	Veillonellaceae	Megasphaera	Unassigned	0	0	0	0	0	0	0	0	0	0	0	0	0	0	0	0	0	0	0	0	0	0	0	0	0	0	0	0	0	0	0	0	0	0	0	0	0	0	0	0	0
Bacteria	Firmicutes	Negativicutes	Veillonellales-Selenomonadales	Veillonellaceae	Veillonella	Unassigned	0	0	0	0	0	0	0	0	0	0	0	0	0	0	0	0	0	0	0	0	0	0	0	0	0	0	0	0	0	0	0	0	0	0	0	0	0	0	0	0	0
Bacteria	Firmicutes	Negativicutes	Veillonellales-Selenomonadales	Veillonellaceae	Veillonella	uncultured_bacterium	0	0	0	0	0	0	0	0	0	0	0	0	0	0	0	0	0	0	0	0	0	0	0	0	0	0	0	0	0	0	0	0	0	0	0	0	0	0	0	0	0
Bacteria	Fusobacteriota	Fusobacteriia	Fusobacteriales	Fusobacteriaceae	Fusobacterium	uncultured_bacterium	0	0	0	0	0	0	0	0	0	0	0	0	0	0	0	0	0	0	0	0	0	0	0	0	0	0	0	0	0	0	0	0	0	0	0	0	0	0	0	0	0
Bacteria	Fusobacteriota	Fusobacteriia	Fusobacteriales	Leptotrichiaceae	Leptotrichia	uncultured_bacterium	0	0	0	0	0	0	0	0	0	0	0	0	0	0	0	0	0	0	0	0	0	0	0	0	0	0	0	0	0	0	0	0	0	0	0	0	0	0	0	0	0
Bacteria	Patescibacteria	Gracilibacteria	Absconditabacteriales_(SR1)	Absconditabacteriales_(SR1)	Absconditabacteriales_(SR1)	uncultured_bacterium	0	0	0	0	0	0	0	0	0	0	0	0	0	0	0	0	0	0	0	0	0	0	0	0	0	0	0	0	0	0	0	0	0	0	0	0	0	0	0	0	0
Bacteria	Patescibacteria	Saccharimonadia	Saccharimonadales	Saccharimonadaceae	Unassigned	Unassigned	0	0	0	0	0	0	0	0	0	0	0	0	0	0	0	0	0	0	0	0	0	0	0	0	0	0	0	0	0	0	0	0	0	0	0	0	0	0	0	0	0
Bacteria	Patescibacteria	Saccharimonadia	Saccharimonadales	Saccharimonadaceae	Candidatus_Saccharimonas	uncultured_bacterium	280	376	306	158	525	525	247	1360	484	443	502	442	99	247	1845	419	448	129	340	295	491	130	439	398	520	240	415	552	1651	2398	3573	2417	811	1519	3205	999	2307	1516	2027	1700	3457
Bacteria	Proteobacteria	Alphaproteobacteria	Rhodospirillales	uncultured	uncultured	Unassigned	0	0	0	0	0	0	0	0	0	0	0	0	0	0	0	0	0	0	0	0	0	0	0	0	0	0	0	0	0	0	0	0	0	0	0	0	0	0	0	0	0
Bacteria	Proteobacteria	Alphaproteobacteria	Rickettsiales	Mitochondria	Mitochondria	Triticum_aestivum	0	0	0	0	0	0	0	0	0	0	0	0	0	0	0	5	0	0	0	0	0	0	4	0	4	0	0	0	0	0	0	0	0	0	0	0	0	0	0	0	0
Bacteria	Proteobacteria	Gammaproteobacteria	Burkholderiales	Alcaligenaceae	Paenalcaligenes	Unassigned	0	0	0	0	0	0	0	0	0	0	0	0	0	0	0	0	0	0	0	0	0	2	0	11	0	0	0	0	0	0	0	0	3	2	0	0	6	0	13	0	3
Bacteria	Proteobacteria	Gammaproteobacteria	Burkholderiales	Neisseriaceae	Neisseria	Unassigned	0	0	0	0	0	0	0	0	0	0	0	0	0	0	0	0	0	0	0	0	0	0	0	0	0	0	0	0	0	0	0	0	0	0	0	0	0	0	0	0	0
Bacteria	Proteobacteria	Gammaproteobacteria	Burkholderiales	Neisseriaceae	Neisseria	Neisseria_meningitidis	0	0	0	0	0	0	0	0	0	0	0	0	0	0	0	0	0	0	0	0	0	0	0	0	0	0	0	0	0	0	0	0	0	0	0	0	0	0	0	0	0
Bacteria	Proteobacteria	Gammaproteobacteria	Burkholderiales	Neisseriaceae	Neisseria	uncultured_bacterium	0	0	0	0	0	0	0	0	0	0	0	0	0	0	0	0	0	0	0	0	0	0	0	0	0	0	0	0	0	0	0	0	0	0	0	0	0	0	0	0	0
Bacteria	Proteobacteria	Gammaproteobacteria	Burkholderiales	Sutterellaceae	Parasutterella	uncultured_bacterium	54	64	35	67	45	154	77	50	42	42	35	23	52	49	43	50	82	84	74	108	62	99	38	86	27	27	16	39	0	4	0	0	0	0	0	0	0	0	0	0	0
Bacteria	Proteobacteria	Gammaproteobacteria	Enterobacterales	Enterobacteriaceae	Enterobacter	Unassigned	0	0	0	0	0	0	0	16	5	21	14	4	18	0	0	0	0	0	0	0	0	0	0	0	0	0	0	0	0	0	0	0	0	0	0	0	0	0	0	0	0
Bacteria	Proteobacteria	Gammaproteobacteria	Enterobacterales	Enterobacteriaceae	Escherichia-Shigella	Unassigned	0	0	0	0	0	0	0	0	0	0	0	0	0	0	0	0	0	0	0	0	0	0	0	0	0	0	0	0	0	0	0	0	0	0	0	0	0	0	0	0	0
Bacteria	Proteobacteria	Gammaproteobacteria	Enterobacterales	Enterobacteriaceae	Escherichia-Shigella	Escherichia_coli	0	0	0	0	0	0	0	0	0	0	0	0	0	0	0	0	0	0	3	0	0	0	0	0	0	0	0	0	0	0	0	0	0	0	0	0	0	0	0	5	0
Bacteria	Proteobacteria	Gammaproteobacteria	Enterobacterales	Enterobacteriaceae	Escherichia-Shigella	uncultured_bacterium	0	0	0	0	0	0	0	0	0	0	0	0	0	0	0	0	0	0	0	0	0	0	0	0	0	0	0	0	0	0	0	0	0	0	0	0	0	0	0	0	0
Bacteria	Proteobacteria	Gammaproteobacteria	Enterobacterales	Morganellaceae	Proteus	Proteus_mirabilis	0	0	0	0	0	0	0	0	0	0	0	0	0	0	0	0	0	0	0	0	0	0	0	0	0	0	0	0	0	0	0	0	0	0	0	0	0	3	0	0	0
Bacteria	Proteobacteria	Gammaproteobacteria	Orbales	Orbaceae	Unassigned	Unassigned	0	0	0	0	0	0	0	0	0	0	0	0	0	0	0	0	0	0	0	0	22	0	6	0	22	0	13	7	0	0	0	0	0	0	0	0	0	0	0	0	0
Bacteria	Proteobacteria	Gammaproteobacteria	Pasteurellales	Pasteurellaceae	Haemophilus	uncultured_bacterium	0	0	0	0	0	0	0	0	0	0	0	0	0	0	0	0	0	0	0	0	0	0	0	0	0	0	0	0	0	0	0	0	0	0	0	0	0	0	0	0	0
Bacteria	Proteobacteria	Gammaproteobacteria	Pseudomonadales	Moraxellaceae	Acinetobacter	Unassigned	0	0	0	0	0	0	0	0	0	0	0	0	0	0	0	0	0	0	0	0	0	0	0	0	0	0	0	0	0	0	0	0	0	0	0	0	0	0	0	0	0
Bacteria	Proteobacteria	Gammaproteobacteria	Pseudomonadales	Pseudomonadaceae	Pseudomonas	Unassigned	0	0	0	0	0	0	0	0	0	0	0	0	0	0	0	0	0	0	0	0	0	0	0	0	0	0	0	0	0	0	0	0	0	0	0	0	0	0	0	0	0
Bacteria	Proteobacteria	Gammaproteobacteria	Pseudomonadales	Pseudomonadaceae	Pseudomonas	Pseudomonas_aeruginosa	0	0	0	0	0	0	0	0	0	0	0	0	0	0	0	0	0	0	0	0	0	0	0	0	0	0	0	0	0	0	0	0	0	0	0	0	0	0	0	0	0
Bacteria	Verrucomicrobiota	Verrucomicrobiae	Verrucomicrobiales	Akkermansiaceae	Akkermansia	uncultured_bacterium	1161	1052	740	987	177	1072	800	1731	3273	1586	743	10	2524	4994	12827	10072	17317	9324	7627	11137	66	9497	345	424	2534	1290	607	1751	360	1639	723	274	543	313	12	0	2	34	49	59	183
